# Supplementary material for: Expression microarray identifies the unliganded glucocorticoid receptor as a regulator of gene expression in mammary epithelial cells
Source: BMC Cancer. 2014 Apr 22;14:275. doi: 10.1186/1471-2407-14-275 (PMC4021255; doi:10.1186/1471-2407-14-275)
Supplement: Additional file 2 — Analyzed microarray data. [file 1471-2407-14-275-S2.xlsx]

## Sheet: Genes upregulated in shGR19
Additional file 2 - Microarray data
The following represents the genes upregulated in shGR19 relative to EV50 (i.e. negatively regulated by unliganded GR)
ProbeName	Fold change([shGR19] vs [EV50])	Log Fold change([shGR19] vs [EV50])	Absolute Fold change([shGR19] vs [EV50])	Regulation([shGR19] vs [EV50])	GeneSymbol	Description
A_51_P263473	13.9555	3.80276	13.9555	up	2011-09-03	Mus musculus septin 3 (Sept3), mRNA [NM_011889]
A_51_P464530	3.87252	1.95327	3.87252	up	2011-09-05	Mus musculus septin 5 (Sept5), mRNA [NM_213614]
A_51_P322123	2.3757	1.24835	2.3757	up	1700012B15Rik	Mus musculus RIKEN cDNA 1700012B15 gene (1700012B15Rik), non-coding RNA [NR_015551]
A_52_P361338	2.91086	1.54145	2.91086	up	1700012B15Rik	Mus musculus adult male testis cDNA, RIKEN full-length enriched library, clone:1700012B15 product:hypothetical Proline-rich region containing protein, full insert sequence. [AK005891]
A_51_P302890	4.55945	2.18886	4.55945	up	1700013F07Rik	RIKEN cDNA 1700013F07 gene Gene [Source:MGI Symbol;Acc:MGI:1922754] [ENSMUST00000029485]
A_52_P598835	2.1509	1.10494	2.1509	up	2010109K11Rik	Mus musculus RIKEN cDNA 2010109K11 gene (2010109K11Rik), mRNA [NM_001162903]
A_51_P275435	4.07657	2.02736	4.07657	up	2310007B03Rik	Mus musculus RIKEN cDNA 2310007B03 gene (2310007B03Rik), transcript variant 1, mRNA [NM_172411]
A_52_P644972	2.03844	1.02746	2.03844	up	2410129H14Rik	Mus musculus RIKEN cDNA 2410129H14 gene (2410129H14Rik), mRNA [NM_175245]
A_51_P488910	3.50637	1.80998	3.50637	up	4831426I19Rik	Mus musculus RIKEN cDNA 4831426I19 gene (4831426I19Rik), transcript variant 1, mRNA [NM_001042699]
A_52_P502461	2.01069	1.00769	2.01069	up	5930434B04Rik	Mus musculus RIKEN cDNA 5930434B04 gene (5930434B04Rik), mRNA [NM_029862]
A_51_P299400	3.79173	1.92286	3.79173	up	6720475J19Rik	PREDICTED: Mus musculus RIKEN cDNA 6720475J19 gene (6720475J19Rik), mRNA [XM_001474896]
A_51_P299393	3.60854	1.85142	3.60854	up	6720475J19Rik	PREDICTED: Mus musculus RIKEN cDNA 6720475J19 gene (6720475J19Rik), mRNA [XM_001474896]
A_51_P249471	2.42621	1.2787	2.42621	up	9530028C05	Mus musculus adult male urinary bladder cDNA, RIKEN full-length enriched library, clone:9530028C05 product:similar to HISTOCOMPATIBILITY 2, CLASS II ANTIGEN E BETA [Mus musculus], full insert sequence. [AK035387]
A_51_P270904	3.12347	1.64315	3.12347	up	9930023K05Rik	Mus musculus RIKEN cDNA 9930023K05 gene (9930023K05Rik), transcript variant 1, mRNA [NM_172641]
A_52_P643674	11.2241	3.48853	11.2241	up	A630043P06	Mus musculus adult male bone cDNA, RIKEN full-length enriched library, clone:9830144B01 product:unclassifiable, full insert sequence. [AK162653]
A_52_P576208	9.5499	3.25549	9.5499	up	A930018M24Rik	Mus musculus adult retina cDNA, RIKEN full-length enriched library, clone:A930018M24 product:unclassifiable, full insert sequence. [AK044523]
A_52_P407280	3.04512	1.6065	3.04512	up	Adamtsl5	Mus musculus ADAMTS-like 5 (Adamtsl5), transcript variant 1, mRNA [NM_001113548]
A_52_P661412	7.43039	2.89344	7.43039	up	Adora1	Mus musculus adenosine A1 receptor (Adora1), transcript variant 1, mRNA [NM_001008533]
A_51_P486121	6.99486	2.8063	6.99486	up	Aff3	Mus musculus AF4/FMR2 family, member 3 (Aff3), mRNA [NM_010678]
A_51_P510891	3.53808	1.82296	3.53808	up	Afp	Mus musculus alpha fetoprotein (Afp), mRNA [NM_007423]
A_52_P476602	2.08777	1.06196	2.08777	up	Ahi1	Mus musculus Abelson helper integration site 1 (Ahi1), mRNA [NM_026203]
A_51_P383399	4.78823	2.25949	4.78823	up	Aldh1a7	Mus musculus aldehyde dehydrogenase family 1, subfamily A7 (Aldh1a7), mRNA [NM_011921]
A_51_P269375	2.24517	1.16682	2.24517	up	Ank1	Mus musculus ankyrin 1, erythroid (Ank1), transcript variant 2, mRNA [NM_031158]
A_51_P498267	2.72051	1.44387	2.72051	up	Ankrd29	Mus musculus ankyrin repeat domain 29 (Ankrd29), mRNA [NM_001190371]
A_51_P175018	4.71652	2.23772	4.71652	up	Apcdd1	Mus musculus activated spleen cDNA, RIKEN full-length enriched library, clone:F830213N15 product:Ethanol induced gene product, full insert sequence. [AK157407]
A_51_P438165	2.97187	1.57137	2.97187	up	Arhgap22	Mus musculus Rho GTPase activating protein 22 (Arhgap22), mRNA [NM_153800]
A_51_P260504	2.31503	1.21103	2.31503	up	Arhgef4	Mus musculus Rho guanine nucleotide exchange factor (GEF) 4 (Arhgef4), mRNA [NM_183019]
A_52_P423380	3.68045	1.87988	3.68045	up	Armcx3	Mus musculus armadillo repeat containing, X-linked 3 (Armcx3), mRNA [NM_027870]
A_51_P404755	4.57161	2.1927	4.57161	up	Armcx3	Mus musculus armadillo repeat containing, X-linked 3 (Armcx3), mRNA [NM_027870]
A_52_P594756	3.59727	1.8469	3.59727	up	Asb4	Mus musculus ankyrin repeat and SOCS box-containing 4 (Asb4), mRNA [NM_023048]
A_52_P361165	2.62407	1.3918	2.62407	up	Ass1	Mus musculus argininosuccinate synthetase 1 (Ass1), mRNA [NM_007494]
A_51_P269216	2.08667	1.0612	2.08667	up	Atf5	Mus musculus activating transcription factor 5 (Atf5), transcript variant 1, mRNA [NM_030693]
A_51_P381086	3.2233	1.68854	3.2233	up	B930041F14Rik	Mus musculus RIKEN cDNA B930041F14 gene (B930041F14Rik), mRNA [NM_178699]
A_52_P251623	3.47076	1.79525	3.47076	up	BC057022	Mus musculus cDNA sequence BC057022 (BC057022), mRNA [NM_001004180]
A_52_P158527	2.13601	1.09492	2.13601	up	Bcl2l11	Mus musculus BCL2-like 11 (apoptosis facilitator) (Bcl2l11), transcript variant 1, mRNA [NM_207680]
A_51_P158018	4.74656	2.24688	4.74656	up	Bend5	Mus musculus BEN domain containing 5 (Bend5), transcript variant 1, mRNA [NM_026279]
A_51_P255142	2.11325	1.07946	2.11325	up	Blcap	Mus musculus bladder cancer associated protein homolog (human) (Blcap), mRNA [NM_016916]
A_52_P601021	4.77631	2.2559	4.77631	up	C1qtnf2	Mus musculus C1q and tumor necrosis factor related protein 2 (C1qtnf2), mRNA [NM_026979]
A_52_P367760	16.1474	4.01323	16.1474	up	Calml4	Mus musculus calmodulin-like 4 (Calml4), transcript variant 1, mRNA [NM_138304]
A_52_P64687	5.4471	2.44549	5.4471	up	Camk2n1	Mus musculus calcium/calmodulin-dependent protein kinase II inhibitor 1 (Camk2n1), mRNA [NM_025451]
A_52_P145993	2.53152	1.34	2.53152	up	Ccdc74a	Mus musculus coiled-coil domain containing 74A (Ccdc74a), mRNA [NM_001166164]
A_52_P416341	3.15767	1.65886	3.15767	up	Cdh23	Mus musculus cadherin 23 (otocadherin) (Cdh23), mRNA [NM_023370]
A_52_P611132	6.16934	2.62512	6.16934	up	Cdh26	Mus musculus cadherin-like 26 (Cdh26), mRNA [NM_198656]
A_51_P173114	5.81942	2.54088	5.81942	up	Cdhr1	Mus musculus cadherin-related family member 1 (Cdhr1), mRNA [NM_130878]
A_51_P444447	3.57685	1.83869	3.57685	up	Cebpd	Mus musculus CCAAT/enhancer binding protein (C/EBP), delta (Cebpd), mRNA [NM_007679]
A_52_P32121	2.06085	1.04324	2.06085	up	Ckap4	Mus musculus cytoskeleton-associated protein 4 (Ckap4), mRNA [NM_175451]
A_52_P525107	47.4788	5.56921	47.4788	up	Col1a1	Mus musculus collagen, type I, alpha 1 (Col1a1), mRNA [NM_007742]
A_51_P377094	34.331	5.10144	34.331	up	Col1a1	Mus musculus collagen, type I, alpha 1 (Col1a1), mRNA [NM_007742]
A_51_P182303	9.63449	3.26821	9.63449	up	Col1a2	Mus musculus collagen, type I, alpha 2 (Col1a2), mRNA [NM_007743]
A_52_P302544	2.11801	1.08271	2.11801	up	Col8a2	Mus musculus collagen, type VIII, alpha 2 (Col8a2), mRNA [NM_199473]
A_52_P199446	2.07136	1.05058	2.07136	up	Csmd3	Mus musculus CUB and Sushi multiple domains 3 (Csmd3), mRNA [NM_001081391]
A_51_P307840	7.93561	2.98834	7.93561	up	Cst8	Mus musculus cystatin 8 (cystatin-related epididymal spermatogenic) (Cst8), mRNA [NM_009978]
A_51_P506297	5.28728	2.40253	5.28728	up	Cst9	Mus musculus cystatin 9 (Cst9), mRNA [NM_009979]
A_52_P464315	2.28047	1.18933	2.28047	up	Ctsa	Mus musculus cathepsin A (Ctsa), transcript variant 1, mRNA [NM_008906]
A_51_P408410	2.0761	1.05387	2.0761	up	Ctsa	Mus musculus cathepsin A (Ctsa), transcript variant 1, mRNA [NM_008906]
A_51_P172502	6.61942	2.72671	6.61942	up	Cxcl12	Mus musculus chemokine (C-X-C motif) ligand 12 (Cxcl12), transcript variant 3, mRNA [NM_001012477]
A_51_P415070	6.27917	2.65057	6.27917	up	Cyp2ab1	Mus musculus cytochrome P450, family 2, subfamily ab, polypeptide 1 (Cyp2ab1), mRNA [NM_183158]
A_51_P447785	6.91346	2.78941	6.91346	up	Cyp2c55	Mus musculus cytochrome P450, family 2, subfamily c, polypeptide 55 (Cyp2c55), mRNA [NM_028089]
A_51_P157994	2.42404	1.27741	2.42404	up	Dab2	Mus musculus disabled homolog 2 (Drosophila) (Dab2), transcript variant 3, mRNA [NM_001037905]
A_51_P497280	4.75599	2.24975	4.75599	up	Dbndd1	Mus musculus dysbindin (dystrobrevin binding protein 1) domain containing 1 (Dbndd1), transcript variant 1, mRNA [NM_028146]
A_51_P165834	3.9329	1.97559	3.9329	up	Dclk2	Mus musculus doublecortin-like kinase 2 (Dclk2), mRNA [NM_027539]
A_52_P535946	5.38027	2.42768	5.38027	up	Dhcr7	Mus musculus 7-dehydrocholesterol reductase (Dhcr7), mRNA [NM_007856]
A_51_P290986	5.57775	2.47968	5.57775	up	Dhcr7	Mus musculus 7-dehydrocholesterol reductase (Dhcr7), mRNA [NM_007856]
A_52_P592230	2.39975	1.26288	2.39975	up	Dnaja4	Mus musculus DnaJ (Hsp40) homolog, subfamily A, member 4 (Dnaja4), mRNA [NM_021422]
A_51_P322941	4.01821	2.00655	4.01821	up	Dok7	Mus musculus docking protein 7 (Dok7), mRNA [NM_172708]
A_51_P502614	2.29363	1.19763	2.29363	up	Dusp6	Mus musculus dual specificity phosphatase 6 (Dusp6), mRNA [NM_026268]
A_51_P204252	2.37213	1.24618	2.37213	up	Efhb	Mus musculus EF hand domain family, member B (Efhb), mRNA [NM_172497]
A_51_P440327	2.02861	1.02049	2.02861	up	Efhc1	Mus musculus EF-hand domain (C-terminal) containing 1 (Efhc1), mRNA [NM_027974]
A_51_P266683	2.06271	1.04454	2.06271	up	Efna1	Mus musculus ephrin A1 (Efna1), transcript variant 1, mRNA [NM_010107]
A_51_P388478	2.54448	1.34737	2.54448	up	Efnb1	Mus musculus ephrin B1 (Efnb1), mRNA [NM_010110]
A_51_P307979	2.52743	1.33767	2.52743	up	Etv1	Mus musculus ets variant gene 1 (Etv1), transcript variant 1, mRNA [NM_007960]
A_51_P334209	3.5611	1.83232	3.5611	up	Eya2	Mus musculus eyes absent 2 homolog (Drosophila) (Eya2), mRNA [NM_010165]
A_51_P378298	2.85689	1.51444	2.85689	up	Faim3	Mus musculus Fas apoptotic inhibitory molecule 3 (Faim3), mRNA [NM_026976]
A_51_P364391	2.19833	1.13641	2.19833	up	Fam125b	Mus musculus family with sequence similarity 125, member B (Fam125b), mRNA [NM_175184]
A_51_P331781	2.38085	1.25148	2.38085	up	Fam151b	Mus musculus family with sequence similarity 151, member B (Fam151b), mRNA [NM_001163627]
A_51_P117865	11.9571	3.5798	11.9571	up	Fam20c	Mus musculus family with sequence similarity 20, member C (Fam20c), mRNA [NM_030565]
A_51_P171180	3.61431	1.85372	3.61431	up	Fam65c	Mus musculus adult male tongue cDNA, RIKEN full-length enriched library, clone:2310033K02 product:weakly similar to DJ530I15.2 (NOVEL PROTEIN SIMILAR TO PLACENTAL PROTEIN DIFF40) (FRAGMENT) [Homo sapiens], full insert sequence. [AK009597]
A_52_P194382	2.63373	1.39711	2.63373	up	Fank1	Mus musculus fibronectin type 3 and ankyrin repeat domains 1 (Fank1), mRNA [NM_025850]
A_51_P332939	2.17562	1.12143	2.17562	up	Farp1	Mus musculus FERM, RhoGEF (Arhgef) and pleckstrin domain protein 1 (chondrocyte-derived) (Farp1), mRNA [NM_134082]
A_51_P423444	2.41584	1.27253	2.41584	up	Fez2	Mus musculus fasciculation and elongation protein zeta 2 (zygin II) (Fez2), mRNA [NM_199448]
A_52_P668810	2.42738	1.2794	2.42738	up	Fgfr1	Mus musculus fibroblast growth factor receptor 1 (Fgfr1), transcript variant 1, mRNA [NM_010206]
A_51_P109469	2.32643	1.21812	2.32643	up	Fgfr1	Mouse basic fibroblast growth factor receptor (bFGF-R) mRNA, complete cds. [M28998]
A_51_P293715	2.63807	1.39948	2.63807	up	Fgfrl1	Mus musculus fibroblast growth factor receptor-like 1 (Fgfrl1), transcript variant 1, mRNA [NM_054071]
A_52_P200458	4.64786	2.21657	4.64786	up	Fut4	Mus musculus fucosyltransferase 4 (Fut4), mRNA [NM_010242]
A_52_P229316	2.25338	1.17209	2.25338	up	Galnt4	Mus musculus UDP-N-acetyl-alpha-D-galactosamine:polypeptide N-acetylgalactosaminyltransferase 4 (Galnt4), mRNA [NM_015737]
A_51_P462428	5.56932	2.4775	5.56932	up	Galntl2	UDP-N-acetyl-alpha-D-galactosamine:polypeptide N-acetylgalactosaminyltransferase-like 2 Gene [Source:MGI Symbol;Acc:MGI:1926004] [ENSMUST00000022460]
A_51_P415675	2.84676	1.50932	2.84676	up	Gdf5	Mus musculus CD-1 putative growth factor GDF5 (Gdf5) mRNA, complete cds. [U08337]
A_52_P28960	2.86865	1.52037	2.86865	up	Gdf6	Mus musculus growth differentiation factor 6 (Gdf6), mRNA [NM_013526]
A_51_P517843	4.04977	2.01784	4.04977	up	Glipr2	Mus musculus GLI pathogenesis-related 2 (Glipr2), mRNA [NM_027450]
A_51_P130595	2.30381	1.20402	2.30381	up	Gm10345	Mus musculus adult male testis cDNA, RIKEN full-length enriched library, clone:1700010G02 product:inferred: 5-OXOPROLINASE (EC 3.5.2.9) (5-OXO-L-PROLINASE) (PYROGLUTAMASE) (5-OPASE). [Rat] {Rattus norvegicus}, full insert sequence. [AK005822]
A_52_P235102	2.75118	1.46005	2.75118	up	Gm5595	Mus musculus predicted gene 5595 (Gm5595), mRNA [NM_001008427]
A_51_P162326	3.26876	1.70874	3.26876	up	Gm5933	PREDICTED: Mus musculus similar to LOC635138 protein (LOC546271), mRNA [XM_001478408]
A_51_P136355	18.333	4.19637	18.333	up	Gng11	Mus musculus guanine nucleotide binding protein (G protein), gamma 11 (Gng11), mRNA [NM_025331]
A_51_P220813	2.99393	1.58204	2.99393	up	Gng2	Mus musculus guanine nucleotide binding protein (G protein), gamma 2 (Gng2), transcript variant 1, mRNA [NM_010315]
A_52_P263518	3.03397	1.60121	3.03397	up	Gng2	Mus musculus guanine nucleotide binding protein (G protein), gamma 2 (Gng2), transcript variant 1, mRNA [NM_010315]
A_51_P372112	3.69142	1.88418	3.69142	up	Gpc6	Mus musculus glypican 6 (Gpc6), transcript variant 1, mRNA [NM_001079844]
A_52_P224829	2.45225	1.2941	2.45225	up	Gpc6	Mus musculus glypican 6 (Gpc6), transcript variant 1, mRNA [NM_001079844]
A_51_P493886	2.95479	1.56306	2.95479	up	Gpt2	Mus musculus glutamic pyruvate transaminase (alanine aminotransferase) 2 (Gpt2), mRNA [NM_173866]
A_51_P473734	2.10403	1.07316	2.10403	up	H2-DMa	Mus musculus histocompatibility 2, class II, locus DMa (H2-DMa), mRNA [NM_010386]
A_51_P288315	4.13921	2.04936	4.13921	up	Hmga2	Mus musculus high mobility group AT-hook 2 (Hmga2), mRNA [NM_010441]
A_52_P300730	3.9348	1.97629	3.9348	up	Hmga2	Mus musculus high mobility group AT-hook 2 (Hmga2), mRNA [NM_010441]
A_51_P380178	2.74458	1.45659	2.74458	up	Id3	Mus musculus inhibitor of DNA binding 3 (Id3), mRNA [NM_008321]
A_51_P339793	11.3436	3.5038	11.3436	up	Il1rl1	Mus musculus interleukin 1 receptor-like 1 (Il1rl1), transcript variant 2, mRNA [NM_010743]
A_52_P484194	3.16993	1.66445	3.16993	up	Il1rl1	Mus musculus interleukin 1 receptor-like 1 (Il1rl1), transcript variant 1, mRNA [NM_001025602]
A_51_P325904	2.48447	1.31294	2.48447	up	Inhbb	Mus musculus inhibin beta-B (Inhbb), mRNA [NM_008381]
A_51_P162162	3.48527	1.80127	3.48527	up	Inmt	Mus musculus indolethylamine N-methyltransferase (Inmt), mRNA [NM_009349]
A_51_P152550	2.18196	1.12562	2.18196	up	Iqcg	Mus musculus IQ motif containing G (Iqcg), mRNA [NM_178378]
A_51_P161054	2.62205	1.3907	2.62205	up	Itgb6	Mus musculus integrin beta 6 (Itgb6), transcript variant 2, mRNA [NM_021359]
A_52_P224348	4.56332	2.19008	4.56332	up	Kctd12b	Mus musculus potassium channel tetramerisation domain containing 12b (Kctd12b), mRNA [NM_175429]
A_51_P331805	2.6038	1.38062	2.6038	up	Kctd15	Mus musculus potassium channel tetramerisation domain containing 15 (Kctd15), mRNA [NM_146188]
A_51_P425401	2.14569	1.10144	2.14569	up	Kif27	Mus musculus kinesin family member 27 (Kif27), mRNA [NM_175214]
A_52_P354509	3.16359	1.66156	3.16359	up	Klhdc8a	Mus musculus kelch domain containing 8A (Klhdc8a), mRNA [NM_144810]
A_51_P199354	2.1864	1.12856	2.1864	up	Lamc1	Mouse laminin B2 chain mRNA, complete cds. [J03484]
A_52_P315345	2.02412	1.0173	2.02412	up	Lats2	Mus musculus large tumor suppressor 2 (Lats2), transcript variant A, mRNA [NM_015771]
A_51_P242403	13.9422	3.80139	13.9422	up	Ldhc	Mus musculus lactate dehydrogenase C (Ldhc), mRNA [NM_013580]
A_52_P517928	3.85068	1.94511	3.85068	up	Lemd1	Mus musculus LEM domain containing 1 (Lemd1), mRNA [NM_001033250]
A_52_P618173	3.42097	1.77441	3.42097	up	Limch1	Mus musculus LIM and calponin homology domains 1 (Limch1), mRNA [NM_001001980]
A_52_P453374	2.66489	1.41408	2.66489	up	Lrrn4cl	Mus musculus LRRN4 C-terminal like (Lrrn4cl), mRNA [NM_001013019]
A_51_P497171	2.89616	1.53414	2.89616	up	Ly9	Mus musculus lymphocyte antigen 9 (Ly9), mRNA [NM_008534]
A_51_P233160	2.65206	1.40711	2.65206	up	Lysmd2	Mus musculus LysM, putative peptidoglycan-binding, domain containing 2 (Lysmd2), mRNA [NM_027309]
A_52_P541175	2.02566	1.01839	2.02566	up	Marveld1	Mus musculus MARVEL (membrane-associating) domain containing 1 (Marveld1), mRNA [NM_183195]
A_52_P247185	17.4244	4.12304	17.4244	up	Masp1	Mus musculus 13 days embryo male testis cDNA, RIKEN full-length enriched library, clone:6030458D19 product:mannan-binding lectin serine protease 1, full insert sequence. [AK031598]
A_52_P54274	4.16231	2.05738	4.16231	up	Masp1	Mus musculus 7 days neonate cerebellum cDNA, RIKEN full-length enriched library, clone:A730051H16 product:mannan-binding lectin serine protease 1, full insert sequence. [AK043055]
A_51_P189269	2.08521	1.06019	2.08521	up	Mbnl2	Mus musculus muscleblind-like 2 (Mbnl2), transcript variant 1, mRNA [NM_175341]
A_52_P706060	2.11259	1.07901	2.11259	up	Mex3a	Mus musculus mex3 homolog A (C. elegans) (Mex3a), mRNA [NM_001029890]
A_52_P102248	2.40551	1.26634	2.40551	up	Mex3b	Mus musculus mex3 homolog B (C. elegans) (Mex3b), mRNA [NM_175366]
A_51_P365139	2.05798	1.04123	2.05798	up	Micalcl	MICAL C-terminal like Gene [Source:MGI (curated);Acc:MGI:1918127] [ENSMUST00000106645]
A_51_P120830	2.55496	1.3533	2.55496	up	Mmp10	Mus musculus matrix metallopeptidase 10 (Mmp10), mRNA [NM_019471]
A_51_P293087	2.49848	1.32105	2.49848	up	Mmp11	Mus musculus matrix metallopeptidase 11 (Mmp11), mRNA [NM_008606]
A_51_P389650	16.5593	4.04957	16.5593	up	Mrgprb2	Mus musculus MAS-related GPR, member B2 (Mrgprb2), mRNA [NM_175531]
A_52_P320394	7.07251	2.82222	7.07251	up	Mrgprb3	Mus musculus MAS-related GPR, member B3 (Mrgprb3), mRNA [NM_207537]
A_52_P561671	2.12316	1.08621	2.12316	up	Msx1	Mus musculus homeobox, msh-like 1 (Msx1), mRNA [NM_010835]
A_51_P497263	6.54203	2.70974	6.54203	up	Mtap6	Mus musculus microtubule-associated protein 6 (Mtap6), transcript variant 3, mRNA [NM_001043355]
A_52_P885499	6.69923	2.744	6.69923	up	Mtap6	Mus musculus microtubule-associated protein 6 (Mtap6), transcript variant 3, mRNA [NM_001043355]
A_51_P244492	3.95592	1.98401	3.95592	up	Nbl1	Mus musculus neuroblastoma, suppression of tumorigenicity 1 (Nbl1), mRNA [NM_008675]
A_51_P114062	2.12673	1.08864	2.12673	up	Ncs1	Mus musculus neuronal calcium sensor 1 (Ncs1), mRNA [NM_019681]
A_51_P114067	2.44115	1.28756	2.44115	up	Ncs1	neuronal calcium sensor 1 Gene [Source:MGI (curated);Acc:MGI:109166] [ENSMUST00000000199]
A_51_P511646	2.07007	1.04968	2.07007	up	Ndfip2	Mus musculus Nedd4 family interacting protein 2 (Ndfip2), mRNA [NM_029561]
A_52_P907073	3.4749	1.79697	3.4749	up	Neo1	Mus musculus 10 days embryo whole body cDNA, RIKEN full-length enriched library, clone:2610028H22 product:unclassifiable, full insert sequence. [AK019159]
A_51_P339943	2.77257	1.47123	2.77257	up	Nid1	Mus musculus nidogen 1 (Nid1), mRNA [NM_010917]
A_52_P140005	8.77694	3.13372	8.77694	up	Nipal1	Mus musculus NIPA-like domain containing 1 (Nipal1), mRNA [NM_001081205]
A_51_P296796	65.5011	6.03345	65.5011	up	Nt5dc2	Mus musculus 5'-nucleotidase domain containing 2 (Nt5dc2), mRNA [NM_027289]
A_51_P193336	2.05596	1.03981	2.05596	up	Nucb2	Mus musculus nucleobindin 2 (Nucb2), transcript variant 2, mRNA [NM_016773]
A_51_P295085	4.40182	2.1381	4.40182	up	Ogn	Mus musculus osteoglycin (Ogn), mRNA [NM_008760]
A_51_P342926	22.8314	4.51295	22.8314	up	Omd	Mus musculus osteomodulin (Omd), mRNA [NM_012050]
A_51_P189361	2.63986	1.40046	2.63986	up	Osgin1	Mus musculus oxidative stress induced growth inhibitor 1 (Osgin1), mRNA [NM_027950]
A_52_P576854	2.50516	1.3249	2.50516	up	Osgin1	Mus musculus oxidative stress induced growth inhibitor 1 (Osgin1), mRNA [NM_027950]
A_51_P349015	2.81147	1.49132	2.81147	up	Pacrg	Mus musculus PARK2 co-regulated (Pacrg), mRNA [NM_027032]
A_51_P439403	2.28392	1.19151	2.28392	up	Padi1	Mus musculus peptidyl arginine deiminase, type I (Padi1), mRNA [NM_011059]
A_52_P325444	4.16462	2.05818	4.16462	up	Palm	Mus musculus paralemmin (Palm), transcript variant 1, mRNA [NM_023128]
A_51_P324450	3.61206	1.85282	3.61206	up	Pbp2	Mus musculus phosphatidylethanolamine binding protein 2 (Pbp2), mRNA [NM_029595]
A_51_P375680	2.62853	1.39426	2.62853	up	Pcsk5	Mus musculus mRNA for PC6B, partial sequence. [D17583]
A_51_P345649	2.24169	1.16459	2.24169	up	Pdgfra	Mus musculus platelet derived growth factor receptor, alpha polypeptide (Pdgfra), transcript variant 1, mRNA [NM_011058]
A_51_P150964	4.09619	2.03428	4.09619	up	Pdgfrb	Mus musculus platelet derived growth factor receptor, beta polypeptide (Pdgfrb), transcript variant 2, mRNA [NM_008809]
A_51_P466229	4.01466	2.00528	4.01466	up	Pdgfrl	Mus musculus platelet-derived growth factor receptor-like (Pdgfrl), mRNA [NM_026840]
A_52_P297642	2.35536	1.23595	2.35536	up	Pdia5	Mus musculus protein disulfide isomerase associated 5 (Pdia5), mRNA [NM_028295]
A_51_P391466	2.93373	1.55274	2.93373	up	Pfn2	Mus musculus profilin 2 (Pfn2), mRNA [NM_019410]
A_52_P350786	7.70188	2.94521	7.70188	up	Phlda2	Mus musculus pleckstrin homology-like domain, family A, member 2 (Phlda2), mRNA [NM_009434]
A_51_P450623	6.93544	2.79399	6.93544	up	Phlda2	Mus musculus pleckstrin homology-like domain, family A, member 2 (Phlda2), mRNA [NM_009434]
A_51_P395546	2.04858	1.03462	2.04858	up	Phldb1	Mus musculus pleckstrin homology-like domain, family B, member 1 (Phldb1), mRNA [NM_153537]
A_52_P269158	2.02294	1.01645	2.02294	up	Pid1	Mus musculus phosphotyrosine interaction domain containing 1 (Pid1), mRNA [NM_001003948]
A_51_P410260	2.37957	1.2507	2.37957	up	Pip5k1b	Mus musculus phosphatidylinositol-4-phosphate 5-kinase, type 1 beta (Pip5k1b), mRNA [NM_008846]
A_51_P239766	2.12725	1.08899	2.12725	up	Plcd1	Mus musculus phospholipase C, delta 1 (Plcd1), mRNA [NM_019676]
A_52_P191567	4.97606	2.31501	4.97606	up	Plcl1	Mus musculus phospholipase C-like 1 (Plcl1), mRNA [NM_001114663]
A_51_P476492	2.00455	1.00328	2.00455	up	Plcxd2	Mus musculus phosphatidylinositol-specific phospholipase C, X domain containing 2 (Plcxd2), mRNA [NM_001134480]
A_51_P509971	2.25237	1.17144	2.25237	up	Plekho1	Mus musculus pleckstrin homology domain containing, family O member 1 (Plekho1), mRNA [NM_023320]
A_52_P448936	2.03621	1.02589	2.03621	up	Ppp2r5e	Mus musculus adult male cecum cDNA, RIKEN full-length enriched library, clone:9130002I04 product:protein phosphatase 2, regulatory subunit B (B56), epsilon isoform, full insert sequence. [AK078894]
A_51_P273433	2.24499	1.16671	2.24499	up	Prkg2	Mus musculus protein kinase, cGMP-dependent, type II (Prkg2), mRNA [NM_008926]
A_52_P84814	56.7928	5.82764	56.7928	up	Prl2c3	Mus musculus prolactin family 2, subfamily c, member 3 (Prl2c3), mRNA [NM_011118]
A_51_P312779	25.0737	4.6481	25.0737	up	Prl2c3	Mus musculus prolactin family 2, subfamily c, member 3 (Prl2c3), mRNA [NM_011118]
A_52_P619248	42.7687	5.41848	42.7687	up	Prl2c5	Mus musculus prolactin family 2, subfamily c, member 5 (Prl2c5), mRNA [NM_181852]
A_51_P209771	3.00995	1.58974	3.00995	up	Prrx1	Mus musculus paired related homeobox 1 (Prrx1), transcript variant 2, mRNA [NM_175686]
A_51_P254855	2.32858	1.21945	2.32858	up	Ptgs2	Mus musculus prostaglandin-endoperoxide synthase 2 (Ptgs2), mRNA [NM_011198]
A_52_P224760	2.20916	1.1435	2.20916	up	Ptgs2	Mus musculus prostaglandin-endoperoxide synthase 2 (Ptgs2), mRNA [NM_011198]
A_51_P393699	3.48147	1.7997	3.48147	up	Ptpla	Mus musculus protein tyrosine phosphatase-like (proline instead of catalytic arginine), member a (Ptpla), transcript variant 1, mRNA [NM_013935]
A_51_P468231	8.80343	3.13807	8.80343	up	Ptprd	Mus musculus protein tyrosine phosphatase, receptor type, D (Ptprd), transcript variant b, mRNA [NM_011211]
A_52_P296095	2.01929	1.01385	2.01929	up	Ptprk	Mus musculus 2 days neonate sympathetic ganglion cDNA, RIKEN full-length enriched library, clone:7120449H18 product:protein tyrosine phosphatase, receptor type, K, full insert sequence. [AK078614]
A_51_P125009	3.44454	1.78431	3.44454	up	Pvrl3	Mus musculus poliovirus receptor-related 3 (Pvrl3), transcript variant alpha, mRNA [NM_021495]
A_52_P15495	2.9949	1.58251	2.9949	up	Pvrl3	Mus musculus poliovirus receptor-related 3 (Pvrl3), transcript variant beta, mRNA [NM_021496]
A_52_P15490	2.79858	1.4847	2.79858	up	Pvrl3	Mus musculus poliovirus receptor-related 3 (Pvrl3), transcript variant beta, mRNA [NM_021496]
A_51_P419117	2.21581	1.14784	2.21581	up	Rab15	Mus musculus RAB15, member RAS oncogene family (Rab15), mRNA [NM_134050]
A_51_P116906	2.28633	1.19304	2.28633	up	Rapgef3	Mus musculus Rap guanine nucleotide exchange factor (GEF) 3 (Rapgef3), transcript variant 2, mRNA [NM_144850]
A_51_P381558	2.33423	1.22295	2.33423	up	Rasa4	Mus musculus RAS p21 protein activator 4 (Rasa4), transcript variant 1, mRNA [NM_133914]
A_51_P191909	2.22102	1.15122	2.22102	up	Rem2	Mus musculus rad and gem related GTP binding protein 2 (Rem2), mRNA [NM_080726]
A_51_P218774	2.38369	1.25319	2.38369	up	Rgs10	Mus musculus regulator of G-protein signalling 10 (Rgs10), mRNA [NM_026418]
A_52_P263068	3.78392	1.91988	3.78392	up	Rhog	Mus musculus ras homolog gene family, member G (Rhog), mRNA [NM_019566]
A_51_P104392	5.22788	2.38623	5.22788	up	Rpp25	Mus musculus ribonuclease P 25 subunit (human) (Rpp25), mRNA [NM_133982]
A_51_P103435	4.98059	2.31632	4.98059	up	Rsph4a	Mus musculus radial spoke head 4 homolog A (Chlamydomonas) (Rsph4a), mRNA [NM_001162957]
A_52_P619192	2.47663	1.30838	2.47663	up	Rundc3b	Mus musculus RUN domain containing 3B (Rundc3b), mRNA [NM_198620]
A_51_P228722	2.47237	1.30589	2.47237	up	Sec23a	Mus musculus SEC23A (S. cerevisiae) (Sec23a), mRNA [NM_009147]
A_52_P498231	2.22449	1.15348	2.22449	up	Sema3f	Mus musculus sema domain, immunoglobulin domain (Ig), short basic domain, secreted, (semaphorin) 3F (Sema3f), mRNA [NM_011349]
A_51_P183571	2.21125	1.14487	2.21125	up	Serpine1	Mus musculus serine (or cysteine) peptidase inhibitor, clade E, member 1 (Serpine1), mRNA [NM_008871]
A_51_P287069	2.63632	1.39852	2.63632	up	Serpinh1	Mus musculus serine (or cysteine) peptidase inhibitor, clade H, member 1 (Serpinh1), transcript variant 1, mRNA [NM_009825]
A_51_P448618	6.97136	2.80144	6.97136	up	Slc16a10	Mus musculus solute carrier family 16 (monocarboxylic acid transporters), member 10 (Slc16a10), transcript variant 1, mRNA [NM_001114332]
A_52_P72654	2.08091	1.05721	2.08091	up	Slc25a17	Mus musculus solute carrier family 25 (mitochondrial carrier, peroxisomal membrane protein), member 17 (Slc25a17), nuclear gene encoding mitochondrial protein, mRNA [NM_011399]
A_52_P274591	5.32283	2.41219	5.32283	up	Slc25a29	Mus musculus solute carrier family 25 (mitochondrial carrier, palmitoylcarnitine transporter), member 29 (Slc25a29), nuclear gene encoding mitochondrial protein, mRNA [NM_181328]
A_52_P354744	4.35177	2.1216	4.35177	up	Slc2a3	Mus musculus solute carrier family 2 (facilitated glucose transporter), member 3 (Slc2a3), mRNA [NM_011401]
A_51_P219505	2.55518	1.35342	2.55518	up	Slc41a2	Mus musculus solute carrier family 41, member 2 (Slc41a2), mRNA [NM_177388]
A_51_P427926	2.16353	1.11339	2.16353	up	Smad6	Mus musculus MAD homolog 6 (Drosophila) (Smad6), mRNA [NM_008542]
A_51_P423880	3.73797	1.90226	3.73797	up	Smarcd3	Mus musculus SWI/SNF related, matrix associated, actin dependent regulator of chromatin, subfamily d, member 3 (Smarcd3), mRNA [NM_025891]
A_51_P348832	2.50192	1.32303	2.50192	up	Smok2a	Mus musculus sperm motility kinase 2A (Smok2a), mRNA [NM_013741]
A_51_P234421	2.00842	1.00606	2.00842	up	Smpd2	Mus musculus sphingomyelin phosphodiesterase 2, neutral (Smpd2), mRNA [NM_009213]
A_52_P550147	5.86722	2.55268	5.86722	up	Sned1	sushi, nidogen and EGF-like domains 1 Gene [Source:MGI Symbol;Acc:MGI:3045960] [ENSMUST00000062202]
A_52_P295067	3.39452	1.76321	3.39452	up	Snn	Mus musculus stannin (Snn), mRNA [NM_009223]
A_52_P383577	3.97904	1.99242	3.97904	up	Sp6	Mus musculus trans-acting transcription factor 6 (Sp6), mRNA [NM_031183]
A_52_P101852	2.43843	1.28595	2.43843	up	Sparc	Mus musculus secreted acidic cysteine rich glycoprotein (Sparc), mRNA [NM_009242]
A_51_P299632	2.2018	1.13869	2.2018	up	Spef1	Mus musculus sperm flagellar 1 (Spef1), mRNA [NM_027641]
A_51_P408932	2.68483	1.42483	2.68483	up	Ssbp2	Mus musculus single-stranded DNA binding protein 2 (Ssbp2), transcript variant 1, mRNA [NM_024186]
A_52_P161630	21.0827	4.39798	21.0827	up	St6gal1	Mus musculus beta galactoside alpha 2,6 sialyltransferase 1 (St6gal1), mRNA [NM_145933]
A_52_P70395	2.51742	1.33195	2.51742	up	Stk36	Mus musculus serine/threonine kinase 36 (fused homolog, Drosophila) (Stk36), mRNA [NM_175031]
A_52_P193925	2.42899	1.28035	2.42899	up	Sulf2	Mus musculus sulfatase 2 (Sulf2), mRNA [NM_028072]
A_51_P133229	2.58764	1.37164	2.58764	up	Sulf2	Mus musculus sulfatase 2 (Sulf2), mRNA [NM_028072]
A_52_P176634	2.40056	1.26337	2.40056	up	Taf9b	Mus musculus TAF9B RNA polymerase II, TATA box binding protein (TBP)-associated factor (Taf9b), transcript variant 2, mRNA [NM_001001176]
A_51_P218335	3.96284	1.98654	3.96284	up	Tbx1	Mus musculus T-box 1 (Tbx1), mRNA [NM_011532]
A_51_P438711	2.25377	1.17234	2.25377	up	Tbx18	Mus musculus T-box18 (Tbx18), mRNA [NM_023814]
A_52_P499158	13.0907	3.71047	13.0907	up	Tex101	Mus musculus testis expressed gene 101 (Tex101), mRNA [NM_019981]
A_51_P475995	2.31974	1.21396	2.31974	up	Thra	Mus musculus thyroid hormone receptor alpha (Thra), mRNA [NM_178060]
A_52_P666930	2.47678	1.30847	2.47678	up	Thra	Mus musculus thyroid hormone receptor alpha (Thra), mRNA [NM_178060]
A_52_P418489	2.28303	1.19095	2.28303	up	Tinagl1	Mus musculus tubulointerstitial nephritis antigen-like 1 (Tinagl1), transcript variant 1, mRNA [NM_023476]
A_51_P346543	3.66621	1.87429	3.66621	up	Tle4	Mus musculus transducin-like enhancer of split 4, homolog of Drosophila E(spl) (Tle4), mRNA [NM_011600]
A_52_P237948	21.21	4.40667	21.21	up	Tm6sf1	Mus musculus transmembrane 6 superfamily member 1 (Tm6sf1), mRNA [NM_145375]
A_51_P401683	15.1391	3.92021	15.1391	up	Tm6sf1	Mus musculus transmembrane 6 superfamily member 1 (Tm6sf1), mRNA [NM_145375]
A_51_P222381	2.03938	1.02813	2.03938	up	Tmeff1	Mus musculus transmembrane protein with EGF-like and two follistatin-like domains 1 (Tmeff1), mRNA [NM_021436]
A_51_P412579	2.69734	1.43154	2.69734	up	Tmem182	Mus musculus adult male tongue cDNA, RIKEN full-length enriched library, clone:2310079P10 product:unclassifiable, full insert sequence. [AK010233]
A_52_P619903	2.78439	1.47736	2.78439	up	Tmem216	Mus musculus transmembrane protein 216 (Tmem216), mRNA [NM_026798]
A_51_P432779	2.54549	1.34794	2.54549	up	Tmem231	Mus musculus transmembrane protein 231 (Tmem231), mRNA [NM_001033321]
A_52_P54261	5.7703	2.52865	5.7703	up	Tmem56	Mus musculus transmembrane protein 56 (Tmem56), mRNA [NM_178936]
A_51_P386189	2.60694	1.38235	2.60694	up	Tnk2	Mus musculus tyrosine kinase, non-receptor, 2 (Tnk2), transcript variant 1, mRNA [NM_016788]
A_52_P366980	2.36603	1.24247	2.36603	up	Tspan17	Mus musculus tetraspanin 17 (Tspan17), mRNA [NM_028841]
A_51_P168395	2.66914	1.41638	2.66914	up	Ttc30a1	Mus musculus tetratricopeptide repeat domain 30A1 (Ttc30a1), mRNA [NM_030188]
A_51_P168392	2.44938	1.29242	2.44938	up	Ttc30a1	Mus musculus tetratricopeptide repeat domain 30A1 (Ttc30a1), mRNA [NM_030188]
A_52_P303161	2.22717	1.15521	2.22717	up	Tuba8	Mus musculus tubulin, alpha 8 (Tuba8), mRNA [NM_017379]
A_51_P165504	2.67924	1.42183	2.67924	up	Twist2	Mus musculus twist homolog 2 (Drosophila) (Twist2), mRNA [NM_007855]
A_52_P569608	3.00329	1.58654	3.00329	up	Usp47	Mus musculus 12 days embryo spinal ganglion cDNA, RIKEN full-length enriched library, clone:D130005F08 product:unclassifiable, full insert sequence. [AK083763]
A_51_P472608	2.06253	1.04441	2.06253	up	Vangl2	vang-like 2 (van gogh, Drosophila) Gene [Source:MGI (curated);Acc:MGI:2135272] [ENSMUST00000111263]
A_51_P487298	2.519	1.33285	2.519	up	Vasn	Mus musculus vasorin (Vasn), mRNA [NM_139307]
A_52_P334562	2.0934	1.06585	2.0934	up	Vdr	Mus musculus vitamin D receptor (Vdr), mRNA [NM_009504]
A_51_P297858	2.76679	1.46821	2.76679	up	Vwa2	Mus musculus von Willebrand factor A domain containing 2 (Vwa2), mRNA [NM_172840]
A_51_P288558	6.19915	2.63207	6.19915	up	Wdr16	Mus musculus WD repeat domain 16 (Wdr16), mRNA [NM_027963]
A_52_P127465	2.40683	1.26713	2.40683	up	Ypel1	Mus musculus yippee-like 1 (Drosophila) (Ypel1), mRNA [NM_023249]
A_51_P265016	2.2761	1.18656	2.2761	up	Ypel1	Mus musculus yippee-like 1 (Drosophila) (Ypel1), mRNA [NM_023249]
A_51_P399853	86.3081	6.43142	86.3081	up	Zfp704	Mus musculus zinc finger protein 704 (Zfp704), mRNA [NM_133218]
A_52_P414138	89.082	6.47706	89.082	up	Zfp704	Mus musculus zinc finger protein 704 (Zfp704), mRNA [NM_133218]
A_51_P356871	2.98052	1.57557	2.98052	up
A_52_P437076	2.11914	1.08348	2.11914	up
A_52_P114905	2.11498	1.08065	2.11498	up		RIKEN cDNA 6330512M04 gene Gene [Source:MGI Symbol;Acc:MGI:2444776] [ENSMUST00000105988]
A_52_P307874	10.8	3.43296	10.8	up		RIKEN cDNA E030011O05 gene Gene [Source:MGI Symbol;Acc:MGI:2442867] [ENSMUST00000062899]
A_52_P368262	2.1416	1.09869	2.1416	up		B-cell CLL/lymphoma 7C Gene [Source:MGI (curated);Acc:MGI:1332237] [ENSMUST00000106282]
A_51_P311648	2.92797	1.5499	2.92797	up		FERM domain containing 5 Gene [Source:MGI (curated);Acc:MGI:2442557] [ENSMUST00000110592]
A_51_P204845	2.02295	1.01646	2.02295	up		CUG triplet repeat, RNA binding protein 1 Gene [Source:MGI (curated);Acc:MGI:1342295] [ENSMUST00000111451]
A_52_P613087	2.60404	1.38075	2.60404	up
A_51_P225845	2.10605	1.07454	2.10605	up
A_52_P724015	2.871	1.52155	2.871	up		vb49e11.y1 Soares mouse lymph node NbMLN Mus musculus cDNA clone IMAGE:752300 5'. [AI508575]
A_52_P161591	2.0488	1.03478	2.0488	up		Mus musculus adult male spinal cord cDNA, RIKEN full-length enriched library, clone:A330063N03 product:unclassifiable, full insert sequence. [AK039565]
A_52_P843910	2.15988	1.11095	2.15988	up		Mus musculus adult male testis cDNA, RIKEN full-length enriched library, clone:4930525M22 product:unclassifiable, full insert sequence. [AK076876]
A_51_P155458	4.26272	2.09177	4.26272	up		docking protein 7 Gene [Source:MGI (curated);Acc:MGI:3584043] [ENSMUST00000114270]
A_52_P1165070	3.20132	1.67867	3.20132	up		Mus musculus adult male thymus cDNA, RIKEN full-length enriched library, clone:5830447G06 product:unclassifiable, full insert sequence. [AK161748]
A_52_P24896	2.0558	1.0397	2.0558	up		staufen (RNA binding protein) homolog 2 (Drosophila) Gene [Source:MGI (curated);Acc:MGI:1352508] [ENSMUST00000115359]
A_51_P224485	2.87707	1.5246	2.87707	up
A_52_P259174	2.40082	1.26353	2.40082	up

## Sheet: Genes downregulated in shGR19
Additional file 2 - Microarray data
The following represents the genes downregulated in shGR19 relative to EV50 (i.e. positively regulated by unliganded GR)
ProbeName	Fold change([shGR19] vs [EV50])	Log Fold change([shGR19] vs [EV50])	Absolute Fold change([shGR19] vs [EV50])	Regulation([shGR19] vs [EV50])	GeneSymbol	Description
A_51_P383991	-3.22953	-1.69133	3.22953	down	2011-09-04	Mus musculus septin 4 (Sept4), mRNA [NM_011129]
A_51_P194476	-2.82112	-1.49627	2.82112	down	1110059G10Rik	Mus musculus RIKEN cDNA 1110059G10 gene (1110059G10Rik), mRNA [NM_025419]
A_51_P147064	-2.56532	-1.35914	2.56532	down	1600014C23Rik	RIKEN cDNA 1600014C23 gene Gene [Source:MGI Symbol;Acc:MGI:1919490] [ENSMUST00000039106]
A_51_P204924	-32.9662	-5.04292	32.9662	down	1700016M24Rik	Mus musculus RIKEN cDNA 1700016M24 gene (1700016M24Rik), mRNA [NM_001177437]
A_51_P109496	-2.5922	-1.37418	2.5922	down	1700029I01Rik	Mus musculus RIKEN cDNA 1700029I01 gene (1700029I01Rik), mRNA [NM_027285]
A_51_P267593	-2.16243	-1.11265	2.16243	down	1700061G19Rik	RIKEN cDNA 1700061G19 gene Gene [Source:MGI Symbol;Acc:MGI:1925875] [ENSMUST00000025048]
A_51_P323397	-3.11051	-1.63715	3.11051	down	1700061I17Rik	RIKEN cDNA 1700061I17 gene Gene [Source:MGI Symbol;Acc:MGI:1920612] [ENSMUST00000029642]
A_51_P183197	-2.7964	-1.48357	2.7964	down	2310002J15Rik	Mus musculus RIKEN cDNA 2310002J15 gene (2310002J15Rik), mRNA [NM_026415]
A_51_P345344	-2.51763	-1.33207	2.51763	down	2310043J07Rik	Mus musculus RIKEN cDNA 2310043J07 gene (2310043J07Rik), mRNA [NM_027158]
A_52_P211197	-5.30288	-2.40678	5.30288	down	2410066E13Rik	Mus musculus RIKEN cDNA 2410066E13 gene (2410066E13Rik), mRNA [NM_026629]
A_51_P145171	-25.2097	-4.65591	25.2097	down	2610018G03Rik	Mus musculus RIKEN cDNA 2610018G03 gene (2610018G03Rik), mRNA [NM_133729]
A_52_P313523	-12.4046	-3.6328	12.4046	down	4930452B06Rik	Mus musculus RIKEN cDNA 4930452B06 gene (4930452B06Rik), mRNA [NM_028934]
A_51_P139538	-3.88822	-1.95911	3.88822	down	5330437I02Rik	Mus musculus RIKEN cDNA 5330437I02 gene (5330437I02Rik), mRNA [NM_177028]
A_52_P399095	-4.00673	-2.00243	4.00673	down	9030224M15Rik	Mus musculus RIKEN cDNA 9030224M15 gene (9030224M15Rik), mRNA [NM_177793]
A_52_P497625	-6.11558	-2.61249	6.11558	down	A630001G21Rik	Mus musculus RIKEN cDNA A630001G21 gene (A630001G21Rik), mRNA [NM_177055]
A_51_P312095	-2.14944	-1.10396	2.14944	down	Aak1	Mus musculus AP2 associated kinase 1 (Aak1), transcript variant 1, mRNA [NM_001040106]
A_51_P483544	-8.63866	-3.11081	8.63866	down	Aass	Mus musculus aminoadipate-semialdehyde synthase (Aass), nuclear gene encoding mitochondrial protein, mRNA [NM_013930]
A_51_P184886	-2.15529	-1.10788	2.15529	down	Abcg2	Mus musculus ATP-binding cassette, sub-family G (WHITE), member 2 (Abcg2), mRNA [NM_011920]
A_52_P336142	-2.40175	-1.26409	2.40175	down	Abcg2	Mus musculus ATP-binding cassette, sub-family G (WHITE), member 2 (Abcg2), mRNA [NM_011920]
A_51_P407165	-4.11808	-2.04197	4.11808	down	Abhd5	Mus musculus abhydrolase domain containing 5 (Abhd5), mRNA [NM_026179]
A_51_P319917	-3.01984	-1.59447	3.01984	down	Adam8	Mus musculus a disintegrin and metallopeptidase domain 8 (Adam8), mRNA [NM_007403]
A_52_P489295	-2.42249	-1.27649	2.42249	down	Adamts1	Mus musculus a disintegrin-like and metallopeptidase (reprolysin type) with thrombospondin type 1 motif, 1 (Adamts1), mRNA [NM_009621]
A_51_P110830	-4.29758	-2.10352	4.29758	down	Adamts8	Mus musculus a disintegrin-like and metallopeptidase (reprolysin type) with thrombospondin type 1 motif, 8 (Adamts8), mRNA [NM_013906]
A_51_P257134	-2.26418	-1.17899	2.26418	down	Adar	Mus musculus adenosine deaminase, RNA-specific (Adar), transcript variant 1, mRNA [NM_019655]
A_51_P243134	-2.59016	-1.37304	2.59016	down	Adcy6	Mus musculus adenylate cyclase 6 (Adcy6), mRNA [NM_007405]
A_51_P323712	-2.8612	-1.51662	2.8612	down	Agt	Mus musculus angiotensinogen (serpin peptidase inhibitor, clade A, member 8) (Agt), mRNA [NM_007428]
A_52_P244956	-11.4305	-3.51482	11.4305	down	Aicda	Mus musculus activation-induced cytidine deaminase (Aicda), mRNA [NM_009645]
A_51_P428582	-2.72267	-1.44502	2.72267	down	Ak4	Mus musculus adenylate kinase 4 (Ak4), nuclear gene encoding mitochondrial protein, transcript variant 4, mRNA [NM_009647]
A_52_P116018	-2.72584	-1.4467	2.72584	down	Aldh3b2	Mus musculus aldehyde dehydrogenase 3 family, member B2 (Aldh3b2), mRNA [NM_001177438]
A_51_P220681	-3.41309	-1.77108	3.41309	down	Aldoc	Mus musculus aldolase C, fructose-bisphosphate (Aldoc), mRNA [NM_009657]
A_52_P98625	-2.48685	-1.31432	2.48685	down	Ankrd57	Mus musculus ankyrin repeat domain 57 (Ankrd57), mRNA [NM_172939]
A_51_P459070	-2.64415	-1.4028	2.64415	down	Aplf	Mus musculus aprataxin and PNKP like factor (Aplf), transcript variant 2, mRNA [NM_024251]
A_51_P160754	-2.07579	-1.05366	2.07579	down	Apobec1	Mus musculus apolipoprotein B mRNA editing enzyme, catalytic polypeptide 1 (Apobec1), transcript variant 1, mRNA [NM_031159]
A_51_P410387	-13.0919	-3.71061	13.0919	down	Apol10b	Mus musculus apolipoprotein L 10b (Apol10b), mRNA [NM_177820]
A_51_P500215	-5.85708	-2.55018	5.85708	down	Apol9b	Mus musculus apolipoprotein L 9b (Apol9b), transcript variant 2, mRNA [NM_173743]
A_51_P245090	-3.14456	-1.65286	3.14456	down	Aqp3	Mus musculus aquaporin 3 (Aqp3), mRNA [NM_016689]
A_51_P503494	-2.73038	-1.4491	2.73038	down	Arc	Mus musculus activity regulated cytoskeletal-associated protein (Arc), mRNA [NM_018790]
A_51_P115715	-10.5897	-3.40459	10.5897	down	Asb2	Mus musculus ankyrin repeat and SOCS box-containing 2 (Asb2), mRNA [NM_023049]
A_51_P259968	-2.09294	-1.06553	2.09294	down	Aspa	Mus musculus aspartoacylase (Aspa), mRNA [NM_023113]
A_51_P259975	-2.37165	-1.24589	2.37165	down	Aspa	Mus musculus aspartoacylase (Aspa), mRNA [NM_023113]
A_51_P343129	-2.06321	-1.04489	2.06321	down	Atad2	Mus musculus ATPase family, AAA domain containing 2 (Atad2), mRNA [NM_027435]
A_52_P227267	-8.32571	-3.05757	8.32571	down	Atp1a2	Mus musculus ATPase, Na+/K+ transporting, alpha 2 polypeptide (Atp1a2), mRNA [NM_178405]
A_51_P518600	-3.87787	-1.95527	3.87787	down	Atp6v1c2	Mus musculus ATPase, H+ transporting, lysosomal V1 subunit C2 (Atp6v1c2), transcript variant 2, mRNA [NM_133699]
A_51_P437289	-2.82621	-1.49887	2.82621	down	BC017612	Mus musculus cDNA sequence BC017612 (BC017612), mRNA [NM_133214]
A_51_P279841	-2.9021	-1.5371	2.9021	down	Blnk	Mus musculus B-cell linker (Blnk), mRNA [NM_008528]
A_52_P513394	-2.25294	-1.17181	2.25294	down	Brca2	Mus musculus breast cancer 2 (Brca2), transcript variant 2, mRNA [NM_009765]
A_52_P381553	-8.4808	-3.0842	8.4808	down	Btbd17	Mus musculus BTB (POZ) domain containing 17 (Btbd17), mRNA [NM_028055]
A_51_P110301	-5.34576	-2.41839	5.34576	down	C3	Mus musculus complement component 3 (C3), mRNA [NM_009778]
A_51_P414243	-2.94443	-1.55799	2.94443	down	C85492	Mus musculus expressed sequence C85492 (C85492), mRNA [NM_153540]
A_52_P611610	-2.77268	-1.47128	2.77268	down	Cacna1g	Mus musculus calcium channel, voltage-dependent, T type, alpha 1G subunit (Cacna1g), transcript variant 1, mRNA [NM_009783]
A_51_P316042	-5.47097	-2.4518	5.47097	down	Card11	Mus musculus caspase recruitment domain family, member 11 (Card11), mRNA [NM_175362]
A_51_P142861	-2.1435	-1.09997	2.1435	down	Casp1	Mus musculus caspase 1 (Casp1), mRNA [NM_009807]
A_51_P511787	-4.96391	-2.31148	4.96391	down	Casp4	Mus musculus caspase 4, apoptosis-related cysteine peptidase (Casp4), mRNA [NM_007609]
A_51_P238425	-2.84288	-1.50735	2.84288	down	Cbr2	Mus musculus carbonyl reductase 2 (Cbr2), mRNA [NM_007621]
A_51_P471362	-5.18337	-2.37389	5.18337	down	Ccdc64b	Mus musculus coiled-coil domain containing 64B (Ccdc64b), mRNA [NM_153784]
A_51_P185882	-2.46552	-1.30189	2.46552	down	Ccdc68	Mus musculus coiled-coil domain containing 68 (Ccdc68), mRNA [NM_201362]
A_51_P286737	-14.3549	-3.84347	14.3549	down	Ccl2	Mus musculus chemokine (C-C motif) ligand 2 (Ccl2), mRNA [NM_011333]
A_52_P638459	-3.35132	-1.74473	3.35132	down	Ccl5	Mus musculus chemokine (C-C motif) ligand 5 (Ccl5), mRNA [NM_013653]
A_51_P485312	-3.4296	-1.77804	3.4296	down	Ccl5	Mus musculus rantes mRNA, complete cds. [M77747]
A_52_P53906	-2.06167	-1.04382	2.06167	down	Ccnd2	Mus musculus cyclin D2 (Ccnd2), mRNA [NM_009829]
A_51_P284608	-3.90912	-1.96684	3.90912	down	Cd74	Mus musculus CD74 antigen (invariant polypeptide of major histocompatibility complex, class II antigen-associated) (Cd74), transcript variant 1, mRNA [NM_001042605]
A_52_P392555	-2.99456	-1.58234	2.99456	down	Cdcp1	Mus musculus CUB domain containing protein 1 (Cdcp1), mRNA [NM_133974]
A_51_P234907	-2.1217	-1.08522	2.1217	down	Cep110	Mus musculus centrosomal protein 110 (Cep110), mRNA [NM_012018]
A_51_P345316	-2.02335	-1.01674	2.02335	down	Cep76	Mus musculus centrosomal protein 76 (Cep76), mRNA [NM_001081073]
A_51_P253481	-10.3959	-3.37794	10.3959	down	Ces1	Mus musculus carboxylesterase 1 (Ces1), mRNA [NM_021456]
A_52_P245962	-10.2284	-3.35452	10.2284	down	Ces1	Mus musculus carboxylesterase 1 (Ces1), mRNA [NM_021456]
A_51_P413866	-3.32416	-1.73299	3.32416	down	Cfb	Mus musculus complement factor B (Cfb), transcript variant 1, mRNA [NM_008198]
A_51_P112966	-10.3601	-3.37297	10.3601	down	Ch25h	Mus musculus cholesterol 25-hydroxylase (Ch25h), mRNA [NM_009890]
A_51_P200667	-2.90217	-1.53713	2.90217	down	Clmn	Mus musculus calmin (Clmn), transcript variant 1, mRNA [NM_053155]
A_51_P272283	-2.61541	-1.38703	2.61541	down	Cmbl	Mus musculus carboxymethylenebutenolidase-like (Pseudomonas) (Cmbl), mRNA [NM_181588]
A_51_P308048	-5.85169	-2.54885	5.85169	down	Cmtm8	Mus musculus CKLF-like MARVEL transmembrane domain containing 8 (Cmtm8), mRNA [NM_027294]
A_52_P261846	-2.27489	-1.1858	2.27489	down	Col18a1	Mus musculus collagen, type XVIII, alpha 1 (Col18a1), transcript variant 2, mRNA [NM_009929]
A_51_P512085	-5.10131	-2.35087	5.10131	down	Colec12	Mus musculus collectin sub-family member 12 (Colec12), mRNA [NM_130449]
A_51_P493234	-3.90585	-1.96564	3.90585	down	Cp	Mus musculus ceruloplasmin (Cp), transcript variant 2, mRNA [NM_007752]
A_52_P43943	-3.15635	-1.65826	3.15635	down	Cpeb4	cytoplasmic polyadenylation element binding protein 4 Gene [Source:MGI (curated);Acc:MGI:1914829] [ENSMUST00000020543]
A_51_P157042	-2.57991	-1.36732	2.57991	down	Ctgf	Mus musculus connective tissue growth factor (Ctgf), mRNA [NM_010217]
A_51_P293665	-3.40565	-1.76793	3.40565	down	Cxx1b	Mus musculus 18-day embryo whole body cDNA, RIKEN full-length enriched library, clone:1110012O05 product:weakly similar to LDOC1 PROTEIN (LEUCINE ZIPPER PROTEIN DOWN-REGULATED IN CANCER CELLS) [Homo sapiens], full insert sequence. [AK003646]
A_51_P501844	-2.51233	-1.32903	2.51233	down	Cyp26b1	Mus musculus cytochrome P450, family 26, subfamily b, polypeptide 1 (Cyp26b1), transcript variant 1, mRNA [NM_175475]
A_51_P209782	-3.69066	-1.88388	3.69066	down	Cyp2c44	Mus musculus cytochrome P450, family 2, subfamily c, polypeptide 44 (Cyp2c44), transcript variant 1, mRNA [NM_001001446]
A_51_P222664	-2.46705	-1.30279	2.46705	down	D730001G18Rik	Mus musculus RIKEN cDNA D730001G18 gene (D730001G18Rik), transcript variant 1, non-coding RNA [NR_027836]
A_52_P553443	-2.44257	-1.2884	2.44257	down	D730040F13Rik	RIKEN cDNA D730040F13 gene Gene [Source:MGI Symbol;Acc:MGI:2445107] [ENSMUST00000107609]
A_52_P390241	-3.77655	-1.91707	3.77655	down	Daam2	Mus musculus dishevelled associated activator of morphogenesis 2 (Daam2), mRNA [NM_001008231]
A_51_P328202	-3.15071	-1.65568	3.15071	down	Daam2	Mus musculus dishevelled associated activator of morphogenesis 2 (Daam2), mRNA [NM_001008231]
A_52_P661503	-6.34331	-2.66524	6.34331	down	Depdc6	DEP domain containing 6 Gene [Source:MGI (curated);Acc:MGI:2146322] [ENSMUST00000096433]
A_51_P174215	-13.922	-3.79929	13.922	down	Dhrs2	Mus musculus dehydrogenase/reductase member 2 (Dhrs2), mRNA [NM_027790]
A_52_P387237	-15.325	-3.93781	15.325	down	Dhrs3	Mus musculus dehydrogenase/reductase (SDR family) member 3 (Dhrs3), transcript variant 1, mRNA [NM_011303]
A_51_P282947	-9.98045	-3.31911	9.98045	down	Dhrs3	Mus musculus dehydrogenase/reductase (SDR family) member 3 (Dhrs3), transcript variant 1, mRNA [NM_011303]
A_52_P416046	-7.86166	-2.97483	7.86166	down	Dnali1	Mus musculus dynein, axonemal, light intermediate polypeptide 1 (Dnali1), mRNA [NM_175223]
A_51_P380129	-69.5526	-6.12003	69.5526	down	Dnase2a	Mus musculus adult male cecum cDNA, RIKEN full-length enriched library, clone:9130026D18 product:syntrophin associated serine/threonine kinase, full insert sequence. [AK018651]
A_52_P462350	-2.61729	-1.38808	2.61729	down	Dr1	Mus musculus down-regulator of transcription 1 (Dr1), mRNA [NM_026106]
A_51_P249848	-8.09525	-3.01708	8.09525	down	Dsg2	Mus musculus desmoglein 2 (Dsg2), mRNA [NM_007883]
A_51_P201884	-2.0021	-1.00151	2.0021	down	Dsp	Mus musculus desmoplakin (Dsp), mRNA [NM_023842]
A_51_P475138	-3.28083	-1.71406	3.28083	down	Duox1	Mus musculus dual oxidase 1 (Duox1), mRNA [NM_001099297]
A_52_P534361	-5.32234	-2.41206	5.32234	down	Duoxa1	Mus musculus dual oxidase maturation factor 1 (Duoxa1), mRNA [NM_145395]
A_51_P113242	-3.40668	-1.76837	3.40668	down	Dync2h1	Mus musculus dynein cytoplasmic 2 heavy chain 1 (Dync2h1), mRNA [NM_029851]
A_51_P405397	-2.48402	-1.31268	2.48402	down	Ecm1	Mus musculus extracellular matrix protein 1 (Ecm1), mRNA [NM_007899]
A_52_P15122	-3.09996	-1.63225	3.09996	down	Egfl7	Mus musculus EGF-like domain 7 (Egfl7), transcript variant a, mRNA [NM_178444]
A_51_P392242	-2.08412	-1.05944	2.08412	down	Egfr	Mus musculus epidermal growth factor receptor (Egfr), transcript variant 2, mRNA [NM_007912]
A_52_P56471	-2.24655	-1.16771	2.24655	down	Egfr	Mus musculus epidermal growth factor receptor (Egfr), transcript variant 2, mRNA [NM_007912]
A_52_P609918	-4.11073	-2.03939	4.11073	down	Ehf	Mus musculus ets homologous factor (Ehf), mRNA [NM_007914]
A_51_P497090	-3.26877	-1.70875	3.26877	down	Enho	Mus musculus energy homeostasis associated (Enho), mRNA [NM_027147]
A_51_P231499	-4.23263	-2.08155	4.23263	down	Enpp1	Mus musculus ectonucleotide pyrophosphatase/phosphodiesterase 1 (Enpp1), mRNA [NM_008813]
A_51_P408584	-4.38009	-2.13096	4.38009	down	Enpp1	ectonucleotide pyrophosphatase/phosphodiesterase 1 Gene [Source:MGI (curated);Acc:MGI:97370] [ENSMUST00000105520]
A_51_P401974	-2.36295	-1.24059	2.36295	down	Enpp2	Mus musculus ectonucleotide pyrophosphatase/phosphodiesterase 2 (Enpp2), transcript variant 2, mRNA [NM_015744]
A_51_P250058	-3.33721	-1.73864	3.33721	down	Epas1	Mus musculus endothelial PAS domain protein 1 (Epas1), mRNA [NM_010137]
A_51_P116940	-4.84236	-2.27571	4.84236	down	Ephx2	Mus musculus epoxide hydrolase 2, cytoplasmic (Ephx2), mRNA [NM_007940]
A_51_P381784	-3.74449	-1.90477	3.74449	down	Exosc7	Mus musculus exosome component 7 (Exosc7), mRNA [NM_001081188]
A_52_P87900	-4.15628	-2.05529	4.15628	down	Fam107a	Mus musculus family with sequence similarity 107, member A (Fam107a), mRNA [NM_183187]
A_51_P394802	-2.32078	-1.21461	2.32078	down	Fam111a	Mus musculus family with sequence similarity 111, member A (Fam111a), mRNA [NM_026640]
A_51_P140641	-8.08799	-3.01578	8.08799	down	Fam176a	Mus musculus family with sequence similarity 176, member A (Fam176a), mRNA [NM_145570]
A_52_P119947	-8.89117	-3.15237	8.89117	down	Fam20a	Mus musculus family with sequence similarity 20, member A (Fam20a), mRNA [NM_153782]
A_51_P430929	-10.1824	-3.348	10.1824	down	Fam20a	Mus musculus family with sequence similarity 20, member A (Fam20a), mRNA [NM_153782]
A_52_P353905	-3.88752	-1.95885	3.88752	down	Fam83a	Mus musculus family with sequence similarity 83, member A (Fam83a), mRNA [NM_173862]
A_52_P66205	-2.05869	-1.04173	2.05869	down	Fancd2	Fanconi anemia, complementation group D2 Gene [Source:MGI (curated);Acc:MGI:2448480] [ENSMUST00000036340]
A_52_P590535	-2.05663	-1.04028	2.05663	down	Fbln2	Mus musculus fibulin 2 (Fbln2), transcript variant 1, mRNA [NM_007992]
A_51_P467224	-4.42804	-2.14667	4.42804	down	Fbn1	Mus musculus fibrillin 1 (Fbn1), mRNA [NM_007993]
A_51_P302377	-3.48582	-1.8015	3.48582	down	Fgfbp1	Mus musculus fibroblast growth factor binding protein 1 (Fgfbp1), mRNA [NM_008009]
A_51_P283473	-14.82	-3.88947	14.82	down	Fibin	Mus musculus fin bud initiation factor homolog (zebrafish) (Fibin), mRNA [NM_026271]
A_51_P498483	-116.383	-6.86274	116.383	down	Frmd3	Mus musculus FERM domain containing 3 (Frmd3), transcript variant 1, mRNA [NM_172869]
A_52_P532006	-6.29527	-2.65427	6.29527	down	Gabrb3	Mus musculus gamma-aminobutyric acid (GABA) A receptor, subunit beta 3 (Gabrb3), transcript variant 1, mRNA [NM_008071]
A_51_P165244	-5.46359	-2.44985	5.46359	down	Gbp3	Mus musculus guanylate binding protein 3 (Gbp3), mRNA [NM_018734]
A_51_P440238	-8.29378	-3.05203	8.29378	down	Ggt6	Mus musculus gamma-glutamyltransferase 6 (Ggt6), mRNA [NM_027819]
A_52_P382886	-8.12395	-3.02218	8.12395	down	Gjb2	Mus musculus gap junction protein, beta 2 (Gjb2), mRNA [NM_008125]
A_51_P267622	-7.57228	-2.92073	7.57228	down	Gjb2	Mus musculus gap junction protein, beta 2 (Gjb2), mRNA [NM_008125]
A_52_P817257	-7.5859	-2.92332	7.5859	down	Gm5480	PREDICTED: Mus musculus predicted gene, EG432995 (EG432995), mRNA [XM_488763]
A_52_P666442	-4.28905	-2.10066	4.28905	down	Gm8995	PREDICTED: Mus musculus predicted gene, EG668139 (EG668139), misc RNA [XR_001627]
A_51_P214882	-2.51114	-1.32834	2.51114	down	Gpr180	Mus musculus G protein-coupled receptor 180 (Gpr180), mRNA [NM_021434]
A_51_P517215	-2.42271	-1.27662	2.42271	down	Grb14	Mus musculus growth factor receptor bound protein 14 (Grb14), mRNA [NM_016719]
A_51_P494744	-5.12475	-2.35748	5.12475	down	Grip1	Mus musculus glutamate receptor interacting protein 1 (Grip1), transcript variant 1, mRNA [NM_028736]
A_51_P172231	-4.33175	-2.11495	4.33175	down	Gsdmd	Mus musculus gasdermin D (Gsdmd), mRNA [NM_026960]
A_52_P415215	-2.20048	-1.13782	2.20048	down	Gstm1	Mus musculus glutathione S-transferase, mu 1 (Gstm1), mRNA [NM_010358]
A_51_P479311	-2.16146	-1.112	2.16146	down	Gstm1	Mus musculus glutathione S-transferase, mu 1 (Gstm1), mRNA [NM_010358]
A_52_P519569	-8.07066	-3.01269	8.07066	down	Gstt4	Mus musculus glutathione S-transferase, theta 4 (Gstt4), mRNA [NM_029472]
A_52_P535484	-2.99942	-1.58468	2.99942	down	Gvin1	Mus musculus GTPase, very large interferon inducible 1 (Gvin1), transcript variant A, mRNA [NM_029000]
A_52_P251690	-2.00952	-1.00685	2.00952	down	Gvin1	Mus musculus GTPase, very large interferon inducible 1 (Gvin1), transcript variant A, mRNA [NM_029000]
A_52_P661713	-2.23508	-1.16033	2.23508	down	Gvin1	Mus musculus GTPase, very large interferon inducible 1 (Gvin1), transcript variant A, mRNA [NM_029000]
A_51_P335146	-3.2262	-1.68984	3.2262	down	H60a	Mus musculus histocompatibility 60a (H60a), mRNA [NM_010400]
A_51_P134228	-6.27885	-2.6505	6.27885	down	Hlf	Mus musculus hepatic leukemia factor (Hlf), mRNA [NM_172563]
A_51_P235945	-36.991	-5.2091	36.991	down	Hp	Mus musculus haptoglobin (Hp), mRNA [NM_017370]
A_51_P127297	-9.06241	-3.17989	9.06241	down	Hsd11b1	Mus musculus hydroxysteroid 11-beta dehydrogenase 1 (Hsd11b1), transcript variant 1, mRNA [NM_008288]
A_52_P522427	-4.9057	-2.29446	4.9057	down	Hsh2d	Mus musculus hematopoietic SH2 domain containing (Hsh2d), mRNA [NM_197944]
A_51_P219074	-3.50492	-1.80938	3.50492	down	Id2	Mus musculus inhibitor of DNA binding 2 (Id2), mRNA [NM_010496]
A_52_P441634	-2.0497	-1.03541	2.0497	down	Idi1	Mus musculus isopentenyl-diphosphate delta isomerase (Idi1), mRNA [NM_145360]
A_52_P86693	-3.73101	-1.89956	3.73101	down	Ifi27l1	Mus musculus interferon, alpha-inducible protein 27 like 1 (Ifi27l1), transcript variant 1, mRNA [NM_026790]
A_51_P391432	-8.58623	-3.10202	8.58623	down	Ifi27l2b	Mus musculus interferon, alpha-inducible protein 27 like 2B (Ifi27l2b), mRNA [NM_145449]
A_51_P327751	-2.39636	-1.26085	2.39636	down	Ifit1	Mus musculus interferon-induced protein with tetratricopeptide repeats 1 (Ifit1), mRNA [NM_008331]
A_51_P359570	-4.32492	-2.11267	4.32492	down	Ifit3	Mus musculus interferon-induced protein with tetratricopeptide repeats 3 (Ifit3), mRNA [NM_010501]
A_51_P184928	-3.23852	-1.69533	3.23852	down	Ifitm7	Mus musculus interferon induced transmembrane protein 7 (Ifitm7), mRNA [NM_028968]
A_51_P497113	-2.7311	-1.44948	2.7311	down	Igf2bp1	Mus musculus insulin-like growth factor 2 mRNA binding protein 1 (Igf2bp1), mRNA [NM_009951]
A_52_P620742	-3.14193	-1.65165	3.14193	down	Igf2bp1	Mus musculus insulin-like growth factor 2 mRNA binding protein 1 (Igf2bp1), mRNA [NM_009951]
A_51_P118225	-13.1884	-3.7212	13.1884	down	Igsf5	Mus musculus immunoglobulin superfamily, member 5 (Igsf5), transcript variant 3, mRNA [NM_028078]
A_51_P112355	-2.03286	-1.02351	2.03286	down	Igtp	Mus musculus interferon gamma induced GTPase (Igtp), mRNA [NM_018738]
A_51_P153565	-2.0383	-1.02736	2.0383	down	Il18	Mus musculus interleukin 18 (Il18), mRNA [NM_008360]
A_52_P431159	-2.50916	-1.32721	2.50916	down	Il1rn	Mus musculus interleukin 1 receptor antagonist (Il1rn), transcript variant 2, mRNA [NM_001039701]
A_52_P301935	-3.4976	-1.80637	3.4976	down	Il20rb	Mus musculus interleukin 20 receptor beta (Il20rb), mRNA [NM_001033543]
A_51_P225933	-2.19532	-1.13443	2.19532	down	Inpp4b	Mus musculus 0 day neonate eyeball cDNA, RIKEN full-length enriched library, clone:E130107I17 product:INOSITOL POLYPHOSPHATE 4-PHOSPHATASE TYPE II-ALPHA homolog [Rattus norvegicus], full insert sequence. [AK053554]
A_51_P346668	-4.04932	-2.01768	4.04932	down	Irf5	Mus musculus interferon regulatory factor 5 (Irf5), mRNA [NM_012057]
A_51_P421876	-13.9113	-3.79818	13.9113	down	Irf7	Mus musculus interferon regulatory factor 7 (Irf7), mRNA [NM_016850]
A_51_P127367	-3.16684	-1.66304	3.16684	down	Irf9	Mus musculus interferon regulatory factor 9 (Irf9), transcript variant 3, mRNA [NM_008394]
A_51_P123630	-14.652	-3.87303	14.652	down	Irg1	Mus musculus immune-responsive gene 1 (Irg1) mRNA, 3' end of cds. [L38281]
A_51_P416295	-2.78761	-1.47903	2.78761	down	Irgm2	Mus musculus immunity-related GTPase family M member 2 (Irgm2), mRNA [NM_019440]
A_51_P418375	-13.0961	-3.71106	13.0961	down	Jam2	Mus musculus junction adhesion molecule 2 (Jam2), mRNA [NM_023844]
A_51_P116309	-2.28859	-1.19446	2.28859	down	Kdm3a	Mus musculus lysine (K)-specific demethylase 3A (Kdm3a), transcript variant 1, mRNA [NM_173001]
A_52_P227391	-2.8779	-1.52501	2.8779	down	Kif15	Mus musculus kinesin family member 15 (Kif15), mRNA [NM_010620]
A_51_P127412	-3.64594	-1.86629	3.64594	down	Kif15	Mus musculus kinesin family member 15 (Kif15), mRNA [NM_010620]
A_51_P506417	-2.18451	-1.12731	2.18451	down	Krt14	Mus musculus keratin 14 (Krt14), mRNA [NM_016958]
A_51_P454008	-8.08969	-3.01608	8.08969	down	Lbp	Mus musculus lipopolysaccharide binding protein (Lbp), mRNA [NM_008489]
A_52_P292481	-2.78654	-1.47847	2.78654	down	Lce1h	Mus musculus late cornified envelope 1H (Lce1h), mRNA [NM_026335]
A_51_P206475	-3.10684	-1.63545	3.10684	down	Lce1i	Mus musculus late cornified envelope 1I (Lce1i), mRNA [NM_029667]
A_51_P359636	-3.59013	-1.84404	3.59013	down	Lgals3bp	Mus musculus lectin, galactoside-binding, soluble, 3 binding protein (Lgals3bp), mRNA [NM_011150]
A_51_P316103	-2.41882	-1.2743	2.41882	down	Lima1	Mus musculus LIM domain and actin binding 1 (Lima1), transcript variant b, mRNA [NM_023063]
A_51_P266224	-2.41892	-1.27436	2.41892	down	Limd1	Mus musculus LIM domains containing 1 (Limd1), mRNA [NM_013860]
A_52_P102620	-2.28174	-1.19014	2.28174	down	Limd1	Mus musculus LIM domains containing 1 (Limd1), mRNA [NM_013860]
A_51_P405912	-7.61425	-2.9287	7.61425	down	Lmcd1	Mus musculus LIM and cysteine-rich domains 1 (Lmcd1), mRNA [NM_144799]
A_51_P265495	-4.62345	-2.20897	4.62345	down	Ly6a	Mus musculus lymphocyte antigen 6 complex, locus A (Ly6a), mRNA [NM_010738]
A_51_P197528	-4.32301	-2.11204	4.32301	down	Ly6c2	Mus musculus lymphocyte antigen 6 complex, locus C2 (Ly6c2), mRNA [NM_001099217]
A_51_P343517	-7.08504	-2.82478	7.08504	down	Ly6d	Mus musculus lymphocyte antigen 6 complex, locus D (Ly6d), mRNA [NM_010742]
A_51_P517695	-13.6435	-3.77014	13.6435	down	Ly6f	Mus musculus lymphocyte antigen 6 complex, locus F (Ly6f), mRNA [NM_008530]
A_51_P105068	-13.3459	-3.73832	13.3459	down	Lypd6b	Mus musculus LY6/PLAUR domain containing 6B (Lypd6b), mRNA [NM_027990]
A_51_P484111	-2.52024	-1.33356	2.52024	down	Matn2	Mus musculus matrilin 2 (Matn2), mRNA [NM_016762]
A_51_P193185	-7.38623	-2.88484	7.38623	down	Mb	Mus musculus myoglobin (Mb), transcript variant 2, mRNA [NM_013593]
A_52_P604195	-2.57114	-1.36241	2.57114	down	Mbp	Mus musculus myelin basic protein (Mbp), transcript variant 8, mRNA [NM_001025245]
A_51_P329356	-4.11624	-2.04133	4.11624	down	Mcts2	Mus musculus malignant T cell amplified sequence 2 (Mcts2), mRNA [NM_025543]
A_51_P291260	-5.2283	-2.38634	5.2283	down	Mgam	Mus musculus maltase-glucoamylase (Mgam), mRNA [NM_001171003]
A_51_P287810	-4.83397	-2.27321	4.83397	down	Mgst1	Mus musculus microsomal glutathione S-transferase 1 (Mgst1), mRNA [NM_019946]
A_52_P549827	-4.63749	-2.21334	4.63749	down	Mgst1	Mus musculus microsomal glutathione S-transferase 1 (Mgst1), mRNA [NM_019946]
A_51_P364274	-2.15177	-1.10552	2.15177	down	Mitf	Mus musculus microphthalmia-associated transcription factor (Mitf), transcript variant 2, mRNA [NM_008601]
A_51_P220062	-3.63442	-1.86173	3.63442	down	Mmp15	Mus musculus matrix metallopeptidase 15 (Mmp15), mRNA [NM_008609]
A_51_P140321	-3.47784	-1.79819	3.47784	down	Mocos	Mus musculus molybdenum cofactor sulfurase (Mocos), mRNA [NM_026779]
A_52_P86935	-3.67833	-1.87905	3.67833	down	Mocos	Mus musculus molybdenum cofactor sulfurase (Mocos), mRNA [NM_026779]
A_51_P440852	-26.5697	-4.73171	26.5697	down	Mtrf1	Mus musculus mitochondrial translational release factor 1 (Mtrf1), nuclear gene encoding mitochondrial protein, mRNA [NM_145960]
A_51_P178131	-2.63027	-1.39521	2.63027	down	Muc16	mucin 16 Gene [Source:MGI Symbol;Acc:MGI:1920982] [ENSMUST00000034653]
A_51_P211506	-3.59215	-1.84485	3.59215	down	Muc20	Mus musculus mucin 20 (Muc20), transcript variant 2, mRNA [NM_146071]
A_51_P308298	-6.43064	-2.68496	6.43064	down	Myl9	Mus musculus myosin, light polypeptide 9, regulatory (Myl9), mRNA [NM_172118]
A_52_P682707	-2.16836	-1.11661	2.16836	down	Ncapd2	Mus musculus 10, 11 days embryo whole body cDNA, RIKEN full-length enriched library, clone:2810465G24 product:similar to KIAA0159 PROTEIN [Homo sapiens], full insert sequence. [AK013380]
A_51_P402909	-8.04688	-3.00843	8.04688	down	Ncf2	Mus musculus neutrophil cytosolic factor 2 (Ncf2), mRNA [NM_010877]
A_51_P377452	-7.32287	-2.87241	7.32287	down	Ncf4	Mus musculus neutrophil cytosolic factor 4 (Ncf4), mRNA [NM_008677]
A_51_P300657	-4.43215	-2.14801	4.43215	down	Nefh	Mus musculus neurofilament, heavy polypeptide (Nefh), mRNA [NM_010904]
A_52_P188851	-4.04099	-2.01471	4.04099	down	Nefh	Mus musculus neurofilament, heavy polypeptide (Nefh), mRNA [NM_010904]
A_51_P232868	-2.15466	-1.10746	2.15466	down	Neurl1B	Mus musculus neuralized homolog 1B (Drosophila) (Neurl1B), mRNA [NM_001081656]
A_51_P345549	-5.37129	-2.42527	5.37129	down	Nkd2	Mus musculus naked cuticle 2 homolog (Drosophila) (Nkd2), mRNA [NM_028186]
A_51_P476767	-8.55095	-3.09609	8.55095	down	Nnmt	Mus musculus nicotinamide N-methyltransferase (Nnmt), mRNA [NM_010924]
A_51_P382347	-3.44626	-1.78503	3.44626	down	Nphp3	Mus musculus nephronophthisis 3 (adolescent) (Nphp3), transcript variant 2, mRNA [NM_172460]
A_52_P138090	-3.82789	-1.93655	3.82789	down	Nr3c1	Mus musculus nuclear receptor subfamily 3, group C, member 1 (Nr3c1), mRNA [NM_008173]
A_52_P574668	-4.36287	-2.12528	4.36287	down	Nt5e	Mus musculus 5' nucleotidase, ecto (Nt5e), mRNA [NM_011851]
A_52_P337357	-54.7708	-5.77533	54.7708	down	Oas1a	Mus musculus 2'-5' oligoadenylate synthetase 1A (Oas1a), mRNA [NM_145211]
A_51_P428529	-2.53873	-1.34411	2.53873	down	Oas1c	Mus musculus 2'-5' oligoadenylate synthetase 1C (Oas1c), mRNA [NM_033541]
A_51_P277994	-63.4599	-5.98777	63.4599	down	Oas2	Mus musculus 2'-5' oligoadenylate synthetase 2 (Oas2), mRNA [NM_145227]
A_52_P516296	-14.8949	-3.89674	14.8949	down	Oas3	Mus musculus 2'-5' oligoadenylate synthetase 3 (Oas3), mRNA [NM_145226]
A_51_P437309	-4.07337	-2.02622	4.07337	down	Oasl1	Mus musculus 2'-5' oligoadenylate synthetase-like 1 (Oasl1), mRNA [NM_145209]
A_51_P387123	-6.67695	-2.73919	6.67695	down	Oasl2	Mus musculus 2'-5' oligoadenylate synthetase-like 2 (Oasl2), mRNA [NM_011854]
A_51_P473383	-5.4837	-2.45515	5.4837	down	Odz4	Mus musculus odd Oz/ten-m homolog 4 (Drosophila) (Odz4), mRNA [NM_011858]
A_52_P524988	-2.52597	-1.33684	2.52597	down	Olfr1433	Mus musculus olfactory receptor 1433 (Olfr1433), mRNA [NM_146685]
A_51_P274461	-112.794	-6.81754	112.794	down	Ott	Mus musculus ovary testis transcribed (Ott), mRNA [NM_011022]
A_51_P105124	-5.67515	-2.50466	5.67515	down	P2ry6	Mus musculus pyrimidinergic receptor P2Y, G-protein coupled, 6 (P2ry6), mRNA [NM_183168]
A_51_P171883	-2.63007	-1.3951	2.63007	down	Palmd	Mus musculus palmdelphin (Palmd), mRNA [NM_023245]
A_51_P214747	-2.61941	-1.38924	2.61941	down	Parp12	Mus musculus poly (ADP-ribose) polymerase family, member 12 (Parp12), mRNA [NM_172893]
A_51_P514712	-2.49132	-1.31691	2.49132	down	Parp14	Mus musculus poly (ADP-ribose) polymerase family, member 14 (Parp14), mRNA [NM_001039530]
A_51_P260740	-3.04638	-1.6071	3.04638	down	Pcdh7	Mus musculus protocadherin 7 (Pcdh7), transcript variant 2, mRNA [NM_018764]
A_51_P317181	-4.50547	-2.17168	4.50547	down	Pcdhb21	Mus musculus protocadherin beta 21 (Pcdhb21), mRNA [NM_053146]
A_51_P515649	-4.50743	-2.17231	4.50743	down	Pcdhb22	Mus musculus protocadherin beta 22 (Pcdhb22), mRNA [NM_053147]
A_51_P297968	-2.66513	-1.41421	2.66513	down	Pdia6	Mus musculus protein disulfide isomerase associated 6 (Pdia6), mRNA [NM_027959]
A_52_P70810	-2.68883	-1.42698	2.68883	down	Pdia6	Mus musculus protein disulfide isomerase associated 6 (Pdia6), mRNA [NM_027959]
A_51_P182572	-3.19805	-1.67719	3.19805	down	Phactr1	Mus musculus phosphatase and actin regulator 1 (Phactr1), transcript variant 3, mRNA [NM_001005748]
A_52_P1093529	-7.65165	-2.93577	7.65165	down	Pik3r5	Mus musculus phosphoinositide-3-kinase, regulatory subunit 5, p101 (Pik3r5), mRNA [NM_177320]
A_52_P522255	-3.11449	-1.639	3.11449	down	Pitx1	Mus musculus paired-like homeodomain transcription factor 1 (Pitx1), mRNA [NM_011097]
A_51_P141290	-4.4718	-2.16086	4.4718	down	Plch2	Mus musculus phospholipase C, eta 2 (Plch2), transcript variant 1, mRNA [NM_175556]
A_52_P430179	-19.9546	-4.31865	19.9546	down	Plekha6	Mus musculus pleckstrin homology domain containing, family A member 6 (Plekha6), transcript variant 1, mRNA [NM_182930]
A_52_P121502	-2.64622	-1.40393	2.64622	down	Pllp	Mus musculus plasma membrane proteolipid (Pllp), mRNA [NM_026385]
A_51_P396570	-2.2151	-1.14737	2.2151	down	Plod2	Mus musculus procollagen lysine, 2-oxoglutarate 5-dioxygenase 2 (Plod2), transcript variant 2, mRNA [NM_011961]
A_51_P229676	-2.48111	-1.31099	2.48111	down	Plscr1	Mus musculus phospholipid scramblase 1 (Plscr1), mRNA [NM_011636]
A_52_P654841	-2.56398	-1.35838	2.56398	down	Plscr1	Mus musculus phospholipid scramblase 1 (Plscr1), mRNA [NM_011636]
A_52_P372901	-2.58075	-1.36779	2.58075	down	Plscr2	Mus musculus phospholipid scramblase 2 (Plscr2), mRNA [NM_008880]
A_51_P251022	-2.64054	-1.40083	2.64054	down	Plscr2	Mus musculus phospholipid scramblase 2 (Plscr2), mRNA [NM_008880]
A_51_P258529	-4.57145	-2.19265	4.57145	down	Pmp22	Mus musculus peripheral myelin protein 22 (Pmp22), mRNA [NM_008885]
A_51_P489192	-3.29556	-1.72052	3.29556	down	Postn	Mus musculus periostin, osteoblast specific factor (Postn), mRNA [NM_015784]
A_51_P503433	-3.02813	-1.59843	3.02813	down	Ppap2b	Mus musculus phosphatidic acid phosphatase type 2B (Ppap2b), mRNA [NM_080555]
A_52_P526724	-2.03087	-1.02209	2.03087	down	Ppargc1b	Mus musculus peroxisome proliferative activated receptor, gamma, coactivator 1 beta (Ppargc1b), mRNA [NM_133249]
A_51_P492625	-2.22662	-1.15485	2.22662	down	Ppp2r3d	Mus musculus protein phosphatase 2 (formerly 2A), regulatory subunit B'', delta (Ppp2r3d), transcript variant 1, mRNA [NM_001163415]
A_51_P213532	-2.13655	-1.09528	2.13655	down	Ppp3ca	Mus musculus protein phosphatase 3, catalytic subunit, alpha isoform (Ppp3ca), mRNA [NM_008913]
A_51_P487628	-16.2637	-4.02359	16.2637	down	Pramef12	Mus musculus PRAME family member 12 (Pramef12), mRNA [NM_029948]
A_51_P385370	-3.02589	-1.59736	3.02589	down	Prickle1	Mus musculus prickle homolog 1 (Drosophila) (Prickle1), mRNA [NM_001033217]
A_52_P602987	-6.7247	-2.74947	6.7247	down	Prlr	Mus musculus prolactin receptor (Prlr), mRNA [NM_011169]
A_51_P263568	-3.83388	-1.93881	3.83388	down	Prss27	Mus musculus protease, serine, 27 (Prss27), mRNA [NM_175440]
A_51_P345367	-3.47395	-1.79658	3.47395	down	Psmb8	Mus musculus proteasome (prosome, macropain) subunit, beta type 8 (large multifunctional peptidase 7) (Psmb8), mRNA [NM_010724]
A_51_P345366	-3.54028	-1.82387	3.54028	down	Psmb8	Mus musculus proteasome (prosome, macropain) subunit, beta type 8 (large multifunctional peptidase 7) (Psmb8), mRNA [NM_010724]
A_51_P369803	-3.59106	-1.84441	3.59106	down	Psmb9	Mus musculus proteasome (prosome, macropain) subunit, beta type 9 (large multifunctional peptidase 2) (Psmb9), mRNA [NM_013585]
A_51_P322273	-2.89782	-1.53497	2.89782	down	Ptp4a3	Mus musculus protein tyrosine phosphatase 4a3 (Ptp4a3), transcript variant 2, mRNA [NM_008975]
A_51_P374726	-3.12859	-1.64551	3.12859	down	Ptx3	Mus musculus pentraxin related gene (Ptx3), mRNA [NM_008987]
A_52_P198435	-5.46836	-2.45111	5.46836	down	Rasgrp3	Mus musculus RAS, guanyl releasing protein 3 (Rasgrp3), transcript variant 2, mRNA [NM_207246]
A_52_P650307	-3.00923	-1.58939	3.00923	down	Rassf4	Mus musculus Ras association (RalGDS/AF-6) domain family member 4 (Rassf4), mRNA [NM_178045]
A_51_P423484	-2.55255	-1.35194	2.55255	down	Rbp1	Mus musculus retinol binding protein 1, cellular (Rbp1), mRNA [NM_011254]
A_52_P59318	-2.33376	-1.22265	2.33376	down	Rdh10	Mus musculus retinol dehydrogenase 10 (all-trans) (Rdh10), mRNA [NM_133832]
A_51_P297963	-2.12562	-1.08788	2.12562	down	Recql	Mus musculus RecQ protein-like (Recql), mRNA [NM_023042]
A_51_P124550	-3.11526	-1.63935	3.11526	down	Reep6	Mus musculus receptor accessory protein 6 (Reep6), mRNA [NM_139292]
A_51_P123765	-2.43953	-1.2866	2.43953	down	Renbp	Mus musculus renin binding protein (Renbp), transcript variant 1, mRNA [NM_023132]
A_51_P319070	-2.5815	-1.36821	2.5815	down	Retsat	Mus musculus retinol saturase (all trans retinol 13,14 reductase) (Retsat), mRNA [NM_026159]
A_51_P400366	-3.01692	-1.59308	3.01692	down	Rhbg	Mus musculus Rhesus blood group-associated B glycoprotein (Rhbg), mRNA [NM_021375]
A_51_P517672	-2.41784	-1.27372	2.41784	down	Rnf152	Mus musculus ring finger protein 152 (Rnf152), transcript variant 1, mRNA [NM_178779]
A_52_P558344	-2.89176	-1.53195	2.89176	down	Rnmt	Mus musculus 11 days embryo head cDNA, RIKEN full-length enriched library, clone:6230421I24 product:similar to RNA (GUANINE-N7-) METHYLTRANSFERASE [Homo sapiens], full insert sequence. [AK031780]
A_51_P240253	-3.77528	-1.91658	3.77528	down	Rrad	Mus musculus Ras-related associated with diabetes (Rrad), mRNA [NM_019662]
A_51_P304170	-2.18614	-1.12839	2.18614	down	Rtp4	Mus musculus receptor transporter protein 4 (Rtp4), mRNA [NM_023386]
A_51_P384148	-2.17826	-1.12317	2.17826	down	Ryk	Mus musculus receptor-like tyrosine kinase (Ryk), transcript variant 1, mRNA [NM_013649]
A_51_P419226	-10.7342	-3.42414	10.7342	down	S100a14	Mus musculus S100 calcium binding protein A14 (S100a14), transcript variant 2, mRNA [NM_025393]
A_51_P256827	-9.56876	-3.25833	9.56876	down	S100a8	Mus musculus S100 calcium binding protein A8 (calgranulin A) (S100a8), mRNA [NM_013650]
A_51_P519385	-2.71558	-1.44126	2.71558	down	Sacm1l	Mus musculus SAC1 (suppressor of actin mutations 1, homolog)-like (S. cerevisiae) (Sacm1l), mRNA [NM_030692]
A_52_P183239	-2.10885	-1.07646	2.10885	down	Scn8a	Mus musculus sodium channel, voltage-gated, type VIII, alpha (Scn8a), transcript variant 1, mRNA [NM_001077499]
A_52_P644320	-3.76977	-1.91448	3.76977	down	Sema3e	Mus musculus 7 days embryo whole body cDNA, RIKEN full-length enriched library, clone:C430045N03 product:unclassifiable, full insert sequence. [AK049580]
A_51_P195066	-5.6166	-2.4897	5.6166	down	Sema4a	Mus musculus sema domain, immunoglobulin domain (Ig), transmembrane domain (TM) and short cytoplasmic domain, (semaphorin) 4A (Sema4a), transcript variant 1, mRNA [NM_013658]
A_51_P202596	-2.27649	-1.18681	2.27649	down	Sh3tc2	Mus musculus SH3 domain and tetratricopeptide repeats 2 (Sh3tc2), mRNA [NM_172628]
A_51_P424550	-2.66551	-1.41441	2.66551	down	Slc23a3	Mus musculus solute carrier family 23 (nucleobase transporters), member 3 (Slc23a3), mRNA [NM_194333]
A_51_P103222	-5.69947	-2.51083	5.69947	down	Slc39a4	Mus musculus solute carrier family 39 (zinc transporter), member 4 (Slc39a4), mRNA [NM_028064]
A_51_P430585	-2.25622	-1.17391	2.25622	down	Slc46a1	Mus musculus solute carrier family 46, member 1 (Slc46a1), mRNA [NM_026740]
A_51_P304607	-9.51029	-3.24949	9.51029	down	Slc5a9	Mus musculus solute carrier family 5 (sodium/glucose cotransporter), member 9 (Slc5a9), mRNA [NM_145551]
A_52_P349116	-13.7437	-3.7807	13.7437	down	Slc5a9	Mus musculus solute carrier family 5 (sodium/glucose cotransporter), member 9 (Slc5a9), mRNA [NM_145551]
A_52_P311597	-20.7639	-4.376	20.7639	down	Slc7a4	Mus musculus solute carrier family 7 (cationic amino acid transporter, y+ system), member 4 (Slc7a4), mRNA [NM_144852]
A_51_P504991	-3.55501	-1.82985	3.55501	down	Slfn10-ps	Mus musculus schlafen 10, pseudogene (Slfn10-ps), mRNA [NM_181542]
A_52_P472324	-12.6049	-3.65591	12.6049	down	Slpi	Mus musculus secretory leukocyte peptidase inhibitor (Slpi), mRNA [NM_011414]
A_51_P509643	-6.20701	-2.6339	6.20701	down	Snca	Mus musculus synuclein, alpha (Snca), transcript variant 1, mRNA [NM_001042451]
A_52_P553316	-3.13323	-1.64765	3.13323	down	Snrk	Mus musculus SNF related kinase (Snrk), transcript variant 1, mRNA [NM_133741]
A_51_P266211	-3.0084	-1.589	3.0084	down	Snrk	Mus musculus SNF related kinase (Snrk), transcript variant 1, mRNA [NM_133741]
A_51_P442091	-2.49399	-1.31846	2.49399	down	Snx13	Mus musculus sorting nexin 13 (Snx13), mRNA [NM_001014973]
A_51_P305583	-3.19297	-1.6749	3.19297	down	Sp100	Mus musculus nuclear antigen Sp100 (Sp100), mRNA [NM_013673]
A_52_P512201	-5.26093	-2.39532	5.26093	down	Sp110	Mus musculus Sp110 nuclear body protein (Sp110), mRNA [NM_175397]
A_52_P186033	-5.62588	-2.49208	5.62588	down	Spn	Mus musculus sialophorin (Spn), transcript variant 1, mRNA [NM_009259]
A_51_P401659	-3.62576	-1.85828	3.62576	down	Sspn	Mus musculus sarcospan (Sspn), mRNA [NM_010656]
A_51_P301804	-2.44466	-1.28963	2.44466	down	St3gal1	Mus musculus ST3 beta-galactoside alpha-2,3-sialyltransferase 1 (St3gal1), mRNA [NM_009177]
A_52_P676744	-2.69544	-1.43052	2.69544	down	St6galnac6	Mus musculus ST6 (alpha-N-acetyl-neuraminyl-2,3-beta-galactosyl-1,3)-N-acetylgalactosaminide alpha-2,6-sialyltransferase 6 (St6galnac6), transcript variant 1, mRNA [NM_016973]
A_51_P232371	-3.19347	-1.67512	3.19347	down	Stab1	Mus musculus stabilin 1 (Stab1), mRNA [NM_138672]
A_51_P519984	-2.21388	-1.14658	2.21388	down	Stk38l	Mus musculus serine/threonine kinase 38 like (Stk38l), mRNA [NM_172734]
A_52_P569507	-2.20815	-1.14284	2.20815	down	Styx	Mus musculus serine/threonine/tyrosine interaction protein (Styx), mRNA [NM_019637]
A_52_P253044	-7.52546	-2.91178	7.52546	down	Syt13	Mus musculus synaptotagmin XIII (Syt13), mRNA [NM_030725]
A_52_P293391	-2.3023	-1.20308	2.3023	down	Tcam1	Mus musculus testicular cell adhesion molecule 1 (Tcam1), mRNA [NM_029467]
A_51_P249930	-10.0078	-3.32305	10.0078	down	Tceal1	Mus musculus transcription elongation factor A (SII)-like 1 (Tceal1), mRNA [NM_146236]
A_51_P390715	-2.2292	-1.15653	2.2292	down	Tgfb1	Mus musculus transforming growth factor, beta 1 (Tgfb1), mRNA [NM_011577]
A_52_P676510	-2.34074	-1.22697	2.34074	down	Tgtp1	Mus musculus T-cell specific GTPase 1 (Tgtp1), mRNA [NM_011579]
A_52_P487599	-2.07509	-1.05317	2.07509	down	Thnsl2	Mus musculus threonine synthase-like 2 (bacterial) (Thnsl2), transcript variant 1, mRNA [NM_178413]
A_51_P248265	-2.15057	-1.10472	2.15057	down	Thoc1	Mus musculus THO complex 1 (Thoc1), mRNA [NM_153552]
A_51_P397426	-2.30265	-1.2033	2.30265	down	Timm8b	Mus musculus small zinc finger-like protein DDP2 (Ddp2) mRNA, complete cds. [AF196314]
A_52_P520397	-2.23176	-1.15818	2.23176	down	Timm8b	Mus musculus translocase of inner mitochondrial membrane 8 homolog b (yeast) (Timm8b), nuclear gene encoding mitochondrial protein, mRNA [NM_013897]
A_51_P175303	-3.10276	-1.63355	3.10276	down	Tle2	Mus musculus transducin-like enhancer of split 2, homolog of Drosophila E(spl) (Tle2), mRNA [NM_019725]
A_51_P368591	-2.42322	-1.27693	2.42322	down	Tle6	Mus musculus transducin-like enhancer of split 6, homolog of Drosophila E(spl) (Tle6), mRNA [NM_053254]
A_51_P258098	-4.12796	-2.04543	4.12796	down	Tmem176a	Mus musculus transmembrane protein 176A (Tmem176a), transcript variant 1, mRNA [NM_025326]
A_52_P21459	-3.30872	-1.72627	3.30872	down	Tmem176b	Mus musculus transmembrane protein 176B (Tmem176b), transcript variant 1, mRNA [NM_023056]
A_52_P220783	-2.20754	-1.14244	2.20754	down	Tmem229b	Mus musculus transmembrane protein 229B (Tmem229b), transcript variant 1, mRNA [NM_178745]
A_51_P143805	-2.44311	-1.28872	2.44311	down	Tmem42	Mus musculus transmembrane protein 42 (Tmem42), transcript variant 1, mRNA [NM_025339]
A_51_P181751	-5.81282	-2.53924	5.81282	down	Tmsb15b1-Tmsb15b2	Mus musculus Tmsb15b1-Tmsb15b2 readthrough transcript (Tmsb15b1-Tmsb15b2), mRNA [NM_207267]
A_51_P469401	-7.92833	-2.98702	7.92833	down	Tnfrsf18	Mus musculus tumor necrosis factor receptor superfamily, member 18 (Tnfrsf18), transcript variant 1, mRNA [NM_009400]
A_51_P240903	-2.27943	-1.18867	2.27943	down	Tns1	Mus musculus tensin 1 (Tns1), mRNA [NM_027884]
A_51_P343833	-2.11139	-1.07819	2.11139	down	Traf1	Mus musculus TNF receptor-associated factor 1 (Traf1), mRNA [NM_009421]
A_52_P199633	-6.62458	-2.72783	6.62458	down	Trim79	Mus musculus tripartite motif-containing 79 (Trim79), transcript variant 1, mRNA [NM_199146]
A_51_P144024	-2.05428	-1.03863	2.05428	down	Trpa1	Mus musculus transient receptor potential cation channel, subfamily A, member 1 (Trpa1), mRNA [NM_177781]
A_52_P1116870	-2.93428	-1.55301	2.93428	down	Twf1	Mus musculus twinfilin, actin-binding protein, homolog 1 (Drosophila) (Twf1), mRNA [NM_008971]
A_52_P484405	-2.95907	-1.56514	2.95907	down	Twf1	Mus musculus twinfilin, actin-binding protein, homolog 1 (Drosophila) (Twf1), mRNA [NM_008971]
A_52_P338066	-4.71908	-2.2385	4.71908	down	Ubd	Mus musculus ubiquitin D (Ubd), mRNA [NM_023137]
A_51_P164219	-2.66847	-1.41601	2.66847	down	Usp18	Mus musculus ubiquitin specific peptidase 18 (Usp18), mRNA [NM_011909]
A_52_P281924	-2.52744	-1.33768	2.52744	down	Vamp5	Mus musculus vesicle-associated membrane protein 5 (Vamp5), transcript variant 1, mRNA [NM_016872]
A_52_P260555	-2.493	-1.31788	2.493	down	Vil1	Mus musculus villin 1 (Vil1), mRNA [NM_009509]
A_51_P381409	-4.09856	-2.03512	4.09856	down	Vil1	Mus musculus villin 1 (Vil1), mRNA [NM_009509]
A_51_P133260	-7.04634	-2.81687	7.04634	down	Vsnl1	Mus musculus visinin-like 1 (Vsnl1), mRNA [NM_012038]
A_52_P515880	-4.57704	-2.19441	4.57704	down	Vsnl1	Mus musculus visinin-like 1 (Vsnl1), mRNA [NM_012038]
A_52_P561650	-4.14316	-2.05073	4.14316	down	Vwa1	Mus musculus von Willebrand factor A domain containing 1 (Vwa1), mRNA [NM_147776]
A_51_P494403	-3.08384	-1.62473	3.08384	down	Xaf1	Mus musculus XIAP associated factor 1 (Xaf1), mRNA [NM_001037713]
A_52_P633543	-2.40055	-1.26336	2.40055	down	Xpo1	Mus musculus exportin 1, CRM1 homolog (yeast) (Xpo1), transcript variant 1, mRNA [NM_134014]
A_52_P555723	-2.64553	-1.40356	2.64553	down	Ywhag	Mus musculus tyrosine 3-monooxygenase/tryptophan 5-monooxygenase activation protein, gamma polypeptide (Ywhag), mRNA [NM_018871]
A_52_P231610	-2.50052	-1.32223	2.50052	down	Zc3hav1	Mus musculus zinc finger CCCH type, antiviral 1 (Zc3hav1), transcript variant 2, mRNA [NM_028864]
A_51_P110651	-3.41695	-1.77271	3.41695	down	Zfp13	Mus musculus zinc finger protein 13 (Zfp13), mRNA [NM_011747]
A_51_P191463	-2.0097	-1.00698	2.0097	down		histocompatibility 2, M region locus 2 Gene [Source:MGI Symbol;Acc:MGI:95914] [ENSMUST00000077662]
A_52_P648759	-2.84675	-1.50931	2.84675	down		Mus musculus IFN-alpha induced mouse embryonic fibroblast mRNA, partial cds. [U76754]
A_51_P315849	-2.90424	-1.53816	2.90424	down
A_52_P653054	-3.96365	-1.98683	3.96365	down
A_52_P525207	-8.87931	-3.15045	8.87931	down		RIKEN cDNA C130073F10 gene Gene [Source:MGI Symbol;Acc:MGI:3045359] [ENSMUST00000051043]
A_52_P664044	-3.17055	-1.66473	3.17055	down		UI-M-GH0-chb-i-17-0-UI.r1 NIH_BMAP_GH0 Mus musculus cDNA clone IMAGE:30533104 5', mRNA sequence [CN524910]
A_52_P787894	-2.16361	-1.11344	2.16361	down		Mus musculus activated spleen cDNA, RIKEN full-length enriched library, clone:F830006B06 product:unclassifiable, full insert sequence. [AK089636]
A_52_P229744	-2.70519	-1.43573	2.70519	down
A_51_P235835	-4.38102	-2.13127	4.38102	down
A_52_P1188028	-2.56578	-1.3594	2.56578	down		Mus musculus adult male diencephalon cDNA, RIKEN full-length enriched library, clone:9330178I03 product:unclassifiable, full insert sequence. [AK034330]
A_51_P390078	-2.49034	-1.31634	2.49034	down		serine/threonine/tyrosine interaction protein Gene [Source:MGI Symbol;Acc:MGI:1891150] [ENSMUST00000111835]
A_51_P153734	-5.21876	-2.38371	5.21876	down		kinesin family member 23 Gene [Source:MGI Symbol;Acc:MGI:1919069] [ENSMUST00000055275]
A_52_P117920	-2.95667	-1.56397	2.95667	down		PREDICTED: Mus musculus hypothetical LOC545547 (LOC545547), mRNA [XM_622329]
A_52_P117922	-2.84135	-1.50658	2.84135	down		PREDICTED: Mus musculus hypothetical LOC545547 (LOC545547), mRNA [XM_622329]
A_52_P602406	-3.13542	-1.64866	3.13542	down		zinc finger, DHHC domain containing 3 Gene [Source:MGI (curated);Acc:MGI:1926134] [ENSMUST00000140497]
A_52_P1180050	-2.723	-1.4452	2.723	down		Mus musculus 7 days neonate cerebellum cDNA, RIKEN full-length enriched library, clone:A730054G07 product:unclassifiable, full insert sequence. [AK043081]

## Sheet: Sheet1
	microarray					PCR
Nr3c1	3.83	1.93734	-1.93734	0.261097		0.19	-2.39593	2.39593	5.26316
Brca1	1.3	0.378512	-0.378512	0.769231		0.55	-0.862496	0.862496	1.81818
Hsd11b1	9.06	3.17951	-3.17951	0.110375		0.07	-3.8365	3.8365	14.2857
Ch25h	10.36	3.37295	-3.37295	0.0965251		0.08	-3.64386	3.64386	12.5
Slc5a9	13.74	3.78031	-3.78031	0.0727802		0.12	-3.05889	3.05889	8.33333
Oas2	63.46	5.98778	-5.98778	0.015758		0.004	-7.96578	7.96578	250
Ces1	10.4	3.37851	-3.37851	0.0961538		0.21	-2.25154	2.25154	4.7619
	fold change			rel expression		rel expression			fold change
